# Supplementary material for: Precocious expression of Blimp1 in B cells causes autoimmune disease with increased self‐reactive plasma cells
Source: EMBO J. 2018 Nov 29;38(2):e100010. doi: 10.15252/embj.2018100010 (PMC6331720; doi:10.15252/embj.2018100010)
Supplement: Supplementary file 2 — Table EV1 [file EMBJ-38-e100010-s002.xlsx]

## Sheet: activated_proB
Table EV1: Blimp1-activated genes determined by RNA-seq of ex vivo sorted wild-type (WT) and Prdm1(ihCd2/+) knockin (KI) pro-B cells (GSE111692)
Gene	Gene name	Functional annotation	Blimp1 binding	Average TPM	Average TPM	Fold activation	Log2 fold activation	Adjusted P value	TPM 44071	TPM 44075	TPM 44073	TPM 44077
			Pro-B cells	Pro-B cells	Pro-B cells	Pro-B cells	Pro-B cells	Pro-B cells	Pro-B cells	Pro-B cells	Pro-B cells	Pro-B cells
			Prdm1(ihCd2/+)	WT	Prdm1(ihCd2/+)	KI / WT	KI / WT	KI vs WT	WT	WT	Prdm1(ihCd2/+)	Prdm1(ihCd2/+)
Cdk5r1	cyclin-dependent kinase 5, regulatory subunit 1 (p35); CDK5P35, CDK5R, NCK5A, p23, p25, p35, p35nck5a; Cdk5r1 mediated β-cell proliferation is a kinase dependent event. Overexpression of Cdk5r1 results in pRb phosphorylation, which is inhibited by roscovitine treatment.	cell cycle	no	6.32932	23.9226	3.77187	1.91528	4.45654e-33	7.60512	5.05351	26.3823	21.4629
Slfn5	schlafen family member 5; There is emerging evidence that the IFN-inducible family of Slfn genes and proteins play important roles in cell cycle progression and control of cellular proliferation, but the precise functional roles of different Slfn members in the regulation of tumorigenesis remain unclear. several mouse Slfn genes are up-regulated in response to IFN treatment of mouse melanoma and …	cell cycle	no	6.54426	22.3659	3.41239	1.77078	2.30024e-23	6.96576	6.12276	23.7285	21.0034
Tubb6	tubulin, beta 6 class V	cytoskeleton	no	2.81078	23.5232	7.67805	2.94074	8.61355e-19	2.77343	2.84813	26.3485	20.698
Scin	scinderin	cytoskeleton	no	3.01826	22.9483	7.23318	2.85463	9.80625e-28	2.67302	3.36349	19.9229	25.9737
Myo1e	myosin IE myosin IE	cytoskeleton	no	5.96374	37.8394	6.347	2.66608	1.55737e-82	4.98336	6.94412	36.7762	38.9027
Myh10	myosin_ heavy chain 10_ non-muscle myosin, heavy chain 10, non-muscle	cytoskeleton	no	8.05332	48.9498	5.87204	2.55386	3.54604e-17	5.08824	11.0184	41.7662	56.1335
Tubb3	tubulin_ beta 3 tubulin, beta 3	cytoskeleton	no	1.2032	8.13382	5.62654	2.49225	1.59692e-06	0.964986	1.44142	6.83203	9.4356
Tubb2b	tubulin, beta 2B class Iib; tubulin beta-2B chain	cytoskeleton	no	24.4432	116.463	4.74273	2.24572	2.04817e-69	25.323	23.5633	131.422	101.504
Actn1	actinin, alpha 1; F-actin cross-linking protein; alpha actinin 1a; alpha-actinin cytoskeletal isoform; alpha-actinin-1; non-muscle alpha-actinin-1	cytoskeleton	no	5.49207	25.3661	4.08294	2.02961	1.23563e-05	4.81066	6.17347	25.528	25.2042
Phactr1	phosphatase and actin regulator 1; PHACTR-1 is an actin and protein phosphatase 1 (PP1) binding protein which is reported to be highly expressed in brain and which controls PP1 activity and F-actin remodelling.	cytoskeleton	no	1.34564	5.72989	4.00318	2.00115	2.35623e-09	1.35597	1.33531	4.41707	7.0427
Clic5	chloride intracellular channel 5; MST130, MSTP130; CLIC5 might be a crucial regulator of adipose accumulation in skeletal muscle of pigs. The association of CLIC5 with ezrin and the actin cytoskeleton led us to test its possible involvement in gastric acid secretion. CLIC5A, a component of the ezrin-podocalyxin complex in glomeruli, is a determinant of podocyte integrity. The chloride intracellul…	cytoskeleton	no	12.3431	45.5135	3.72362	1.89671	4.02506e-45	11.0725	13.6137	44.5774	46.4495
Amotl1	angiomotin like 1; angiomotin-like protein 1; junction-enriched and associated protein; angiomotin-like 1 forms part of a protein complex containing p80-angiomotin; angiomotin-like 1 not only co-localizes with filamentous actin but also significantly modi	cytoskeleton	no	9.24411	35.851	3.4473	1.78547	0.000942146	5.67453	12.8137	29.5379	42.164
Lima1	LIM domain and actin binding 1; EPLIN, SREBP3; EPLIN: a fundamental actin regulator in cancer metastasis? Epithelial protein lost in neoplasm (EPLIN) is an actin-associated molecule which has been implicated in the development and progression of various cancers including breast, prostate, oesophageal and lung where EPLIN expression is frequently lost as the cancer progresses. EPLIN is important i…	cytoskeleton	no	2.31966	8.15099	3.37216	1.75367	5.20151e-11	1.83999	2.79934	9.65545	6.64653
Tubb2a	tubulin, beta 2A class IIa	cytoskeleton	no	5.18541	16.4458	3.08492	1.62523	1.88628e-09	5.6435	4.72732	16.945	15.9467
Tmtc1	transmembrane and tetratricopeptide repeat containing 1; TMTC1 and TMTC2 are novel endoplasmic reticulum tetratricopeptide repeat-containing adapter proteins involved in calcium homeostasis.	ER function	yes	3.26451	19.3266	5.87119	2.55365	3.06417e-48	3.13315	3.39587	18.1999	20.4534
Edem3	ER degradation enhancer, mannosidase alpha-like 3; EDEM3, a soluble EDEM homolog, enhances glycoprotein endoplasmic reticulum-associated degradation and mannose trimming (J Biol Chem. 2006 Apr 7;281(14):9650-8).	ER function	no	19.0021	62.3891	3.27995	1.71367	9.50486e-57	19.1343	18.8699	71.5789	53.1993
Gldc	glycine dehydrogenase (decarboxylating) glycine dehydrogenase (decarboxylating)	metabolism	no	0.0971627	16.9508	40.8525	5.35235	2.166e-14	0.0399344	0.154391	14.4637	19.4379
Cda	cytidine deaminase	metabolism	no	0.364295	15.8582	20.8392	4.38123	5.15937e-11	0.186838	0.541752	19.2842	12.4322
Chst11	Carbohydrate (chondroitin 4) sulfotransferase 11; The carbohydrate (chondroitin 4) sulfotransferase 11 is responsible for chondroitin sulfation and interferes with oncogenic HRAS signaling in Costello syndrome.	metabolism	no	1.37883	13.8699	9.50592	3.24883	2.47285e-41	0.931176	1.82649	15.0332	12.7066
Cybb	NADPH oxidase (Phox) family, cytochrome b-245, beta polypeptide, gp91(phox) subunit of the phagocyte NADPH oxidase cytochrome b-245, beta polypeptide	metabolism	no	1.08925	11.071	9.26725	3.21214	1.5035e-40	0.763715	1.41479	12.5703	9.57179
Fbp1	fructose-1,6-bisphosphatase 1	metabolism	no	15.3914	111.923	7.26783	2.86152	1.6356e-38	10.7309	20.0519	100.976	122.871
Rsad2	radical S-adenosyl methionine domain containing 2; cig33, cig5, vig1; Viperin is a member of the radical S-adenosyl-l-methionine (SAM) superfamily of enzymes, which typically employ a 4Fe-4S cluster to reductively cleave SAM to initiate chemistry.	metabolism	no	1.62921	10.1867	5.74761	2.52296	7.20706e-14	1.63731	1.6211	12.3653	8.0081
Pcbd1	pterin-4 alpha-carbinolamine dehydratase 1; dimerization cofactor of hepatocyte nuclear factor 1 alpha	metabolism	no	0.820994	5.96074	4.53196	2.18013	0.00671095	0.559822	1.08217	6.47849	5.44299
Gdpd5	glycerophosphodiester phosphodiesterase domain containing 5; GDE2; Notch signaling plays an essential role in the proliferation, differentiation and cell fate determination of various tissues, including the developing pancreas. One regulator of the Notch pathway is GDE2 (or GDPD5), a transmembrane ecto-phosphodiesterase that cleaves GPI-anchored proteins at the plasma membrane, including a Notch …	metabolism	no	1.06091	5.18089	4.43001	2.14731	6.15798e-08	1.26558	0.856249	6.01664	4.34515
Steap4	STEAP family member 4; STEAP4 metalloreductase; Tiarp, Tnfaip9; Six transmembrane epithelial antigen of the prostate 4 (STEAP4), a metalloreductase involved in iron and copper homeostasis, is thought to play a potentially important role in the cellular response to inflammatory stress. STEAP4: its emerging role in metabolism and homeostasis of cellular iron and copper.	metabolism	no	87.4024	376.791	4.35045	2.12116	5.66195e-125	83.5668	91.238	386.545	367.036
Cpm	carboxypeptidase M	metabolism	no	26.8965	112.553	4.20883	2.07342	2.27469e-106	26.768	27.025	107.619	117.487
G0s2	G0/G1 switch 2; The subsequent discovery of G0/G1 switch gene 2 (G0S2) as a potent endogenous inhibitor of ATGL (adipose triglyceride lipase) revealed a unique mechanism governing lipolysis and fatty acid (FA) availability.	metabolism	no	1.47906	7.29926	3.62676	1.85868	0.0136202	0.358605	2.59951	7.5708	7.02771
Ppt1	palmitoyl-protein thioesterase 1; CLN1, INCL, PPT;	metabolism	no	109.247	389.253	3.5796	1.8398	2.25541e-67	102.405	116.089	419.449	359.057
Hsd11b1	hydroxysteroid (11-beta) dehydrogenase 1; 11-DH, 11-beta-HSD1, CORTRD2, HDL, HSD11, HSD11B, HSD11L, SDR26C1; glucocorticoid-regenerating enzyme 11-hydroxysteroid dehydrogenase type 1 (11HSD1); 11-Hydroxysteroid dehydrogenase type 1 (11-HSD1) interconverts the inactive glucocorticoid cortisone and its active form cortisol.	metabolism	no	2.82407	10.4418	3.40515	1.76772	9.23863e-05	2.61508	3.03306	10.1094	10.7742
Serpina3n	serine (or cysteine) peptidase inhibitor, clade A, member 3N; Spi2-2, Spi2.2, Spi2/eb.4; Serpina3n accelerates tissue repair in a diabetic mouse model of delayed wound healing; The serine protease inhibitor SerpinA3N attenuates neuropathic pain by inhibiting T cell-derived leukocyte elastase.	other	no	22.2153	513.416	18.6385	4.22021	2.52082e-23	16.9638	27.4668	414.936	611.896
Rarres1	retinoic acid receptor responder (tazarotene induced) 1; LXNL, PERG-1, TIG1; Retinoic Acid Receptor Responder (RARRES1)/ Tazarotene-induced gene-1 (TIG-1) is a putative tumor suppressor gene that exerts its tumor suppressor function via unknown mechanisms. Tazarotene-Induced Gene 1 Enhanced Cervical Cell Autophagy through Transmembrane Protein 192.	other	no	0.367762	10.1994	15.5222	3.95626	5.30291e-13	0.321372	0.414153	9.95096	10.4479
Sln	sarcolipin; Sarcolipin (SLN) and phospholamban (PLN) are two small proteins that regulate the sarco(endo)plasmic reticulum Ca2+-ATPase pumps. The Sarcolipin (SLN) is a single trans-membrane protein that can self-assembly to dimer and oligomer for playing importantphysiological function. The N Terminus of Sarcolipin Plays an Important Role in Uncoupling Sarco-endoplasmic Reticulum Ca2+-ATPase (SER…	other	no	0	6.8381	10.4645	3.38743	1.73375e-06	0	0	5.7276	7.9486
Rilpl1	Rab interacting lysosomal protein-like 1; GOSPEL, RLP1; The Rilp-like proteins Rilpl1 and Rilpl2 regulate ciliary membrane content. These data suggest that Rilp-like proteins function in regulation of ciliary membrane protein concentration by promoting protein removal from the primary cilium.	other	no	3.86083	38.3833	9.4356	3.23811	1.42279e-38	3.62926	4.09241	38.8462	37.9205
Oas2	2'-5'-oligoadenylate synthetase 2, 69/71kDa; Oasl11; Oligoadenylate synthetases play an important role in the immune response against dengue virus. Our results suggest that OAS2 haplotypes are associated with differential susceptibility to clinical outcomes of dengue virus infection.	other	no	7.8799	75.5891	9.11955	3.18896	2.39327e-103	9.97508	5.78471	105.966	45.2121
Nid2	nidogen 2; (osteonidogen); Ly111, NID-2, entactin-2; Nidogen-1 and nidogen-2 are homologous proteins found in all basement membranes (BMs). They show comparable binding activities in vitro and partially redundant functions in vivo.	other	no	2.07289	20.1386	9.02552	3.17401	8.5847e-49	2.32113	1.82466	26.4545	13.8227
Smagp	small cell adhesion glycoprotein; hSMAGP; SMAGP, a new small trans-membrane glycoprotein altered in cancer. Small cell transmembrane and glycosylated protein (SMAGP) was recently identified in the metastasizing rat pancreatic adenocarcinoma line BSp73ASML. SMAGP, an evolutionary conserved transmembrane protein, is expressed on lateral epithelial cell membranes.	other	no	2.84444	25.6497	8.01112	3.002	1.18249e-22	2.89286	2.79603	18.9037	32.3957
Ifit3	interferon-induced protein with tetratricopeptide repeats 3; Interferon-induced proteins with tetratricopeptide repeats (IFITs) are highly expressed effectors of innate immunity that inhibit viral replication. Inhibition of translation by IFIT family members is determined by their ability to interact selectively with the 5'-terminal regions of cap0-, cap1- and 5'ppp- mRNAs. under conditions of IF…	other	no	2.8708	18.5219	6.07666	2.60328	5.72975e-17	3.32867	2.41294	19.8046	17.2392
Bfsp1	beaded filament structural protein 1, in lens-CP94; CP115, CP94, CTRCT33, LIFL-H; importance of BFSP1 in the cell biology of intermediate filaments and their role in the eye lens.	other	no	1.91583	11.2068	5.36102	2.42251	1.64172e-10	2.23032	1.60135	11.9584	10.4552
Ifit1	interferon-induced protein with tetratricopeptide repeats 1; C56, G10P1, IFI-56, IFI-56K, IFI56, IFIT-1, IFNAI1, ISG56, P56, RNM561; The antiviral replication effects of IFIT1. IFIT1 is primarily responsible for the antiviral action of interferon (IFN) alpha/beta against parainfluenza virus type 5 (PIV5)	other	no	3.89985	19.7579	4.89305	2.29073	1.55482e-17	4.69843	3.10128	23.0643	16.4516
Mx1	MX dynamin-like GTPase 1; myxovirus (influenza virus) resistance 1; IFI-78K, IFI78, MX, MxA, Mx-1; Mx1 reveals innate pathways to antiviral resistance and lethal influenza disease.	other	no	3.10839	15.4692	4.76895	2.25367	5.17823e-21	3.81055	2.40623	19.5458	11.3926
Oasl2	2'-5' oligoadenylate synthetase-like 2; M1204, Mmu-OASL, Oasl; The interferon-induced 2'-5'-oligoadenylate synthetases (OAS) are important for the antiviral activity of interferons. Oligoadenylate synthetase (OAS) protein family is the major interferon (IFN)-stimulated genes responsible for the activation of RNase L pathway upon viral infection. OAS-like (OASL) is also required for inhibition of …	other	no	7.5395	34.7816	4.61119	2.20514	1.46331e-33	9.30239	5.77661	39.0294	30.5339
Ifi44	interferon-induced protein 44; MTAP44, TLDC5, p44; The interferon-alpha (IFN-alpha)-inducible protein IFI44 is associated with hepatitis C virus (HCV) infection, and its function is unknown. Antiproliferative activity of the human IFN-alpha-inducible protein IFI44. IFI44 suppresses HIV-1 LTR promoter activity and facilitates its latency.	other	no	9.78327	43.5835	4.41412	2.14213	7.17219e-30	9.71987	9.84667	47.7957	39.3713
Serpinh1	Heat shock protein 47 kDa (Hsp47; serpin peptidase inhibitor, clade H (heat shock protein 47), member 1; BERF-1, Cbp1, Cbp2, Hsp47, J6, Serpinh2, colligin, gp46; Heat shock protein 47 kDa (Hsp47) is considered as a molecular chaperone essential for the correct folding of type I and type IV procollagen in the ER	other	no	4.10099	23.9734	4.3402	2.11776	0.00197142	2.16461	6.03737	20.7749	27.1718
Cgnl1	cingulin-like 1; JACOP, PCING; Cgnl1, an endothelial junction complex protein, regulates GTPase mediated angiogenesis.	other	no	2.21689	9.81673	4.33632	2.11647	1.78868e-15	1.92465	2.50914	9.61748	10.016
Ms4a6b	membrane-spanning 4-domains, subfamily A, member 6B; MS4A4B is a GITR-associated membrane adapter, expressed by regulatory T cells, which modulates T cell activation. We propose that T cells preoccupied with immune defense use this MS4A family to enhance sensitivity to extrinsic Ag stimulation, ensuring its elimination, while Tregs use these adaptors to allow low level Ag signals to sustain regul…	other	no	6.87768	29.7358	4.17809	2.06284	2.30435e-17	7.34704	6.40832	34.8891	24.5824
Ifi27l2a	interferon, alpha-inducible protein 27 like 2A; ISG12; Interferons represent one of the first and essential host defense mechanisms after infection, and the activation of the IFN-pathway results in the transcriptional activation of hundreds of interferon-stimulated genes. The alpha-inducible protein 27 like 2A (Ifi27l2a) gene (human synonym: ISG12) is strongly up-regulated in the lung after influ…	other	no	252.734	975.008	3.91396	1.96863	1.24114e-98	326.782	178.686	1232.43	717.589
Oas3	2'-5'-oligoadenylate synthetase 3, 100kDa; Oasl10; The 2'-5'-oligoadenylate synthetase (2'-5'-OAS) family members are interferon-induced antiviral proteins. Oligoadenylate synthetases (OAS) play an important role in the immune response against dengue virus.	other	yes	21.6184	82.7455	3.83558	1.93944	2.03036e-45	23.4192	19.8175	91.0839	74.4071
Isg15	ISG15 ubiquitin-like modifier; G1p2, IGI15, IP17, Irfp, UCRP; ISG15 is a well-known intracellular ubiquitin-like molecule involved in ISGylation. However, a recent study has revived the notion first put forward two decades ago that ISG15 is also a secreted molecule. Human neutrophils, monocytes and lymphocytes can release ISG15, even though this protein has no detectable signal peptide sequence. …	other	no	57.9242	218.958	3.7667	1.9133	6.20379e-32	60.5807	55.2678	235.627	202.29
Iigp1	interferon inducible GTPase 1; Ifgga1, Iigp, Irga6; The IFN-γ-inducible GTPase, Irga6, protects mice against Toxoplasma gondii but not against Plasmodium berghei and some other intracellular pathogens.	other	no	6.13925	24.6668	3.64063	1.86419	0.00048053	9.05072	3.22779	28.2018	21.1318
Myof	Myoferlin; FER1L3; Myoferlin is a member of the ferlin family of proteins that participate in plasma membrane fusion, repair, and endocytosis. Ferlins are large multi-C2 domain membrane proteins involved in membrane fusion and fission events. Together, the data indicate that dysferlin, otoferlin, and myoferlin do not merely passively adsorb to membranes but actively sculpt lipid bilayers, which w…	other	yes	1.90149	7.04825	3.53234	1.82062	6.83641e-12	1.64064	2.16235	4.63825	9.45825
Hspa12b	heat shock 70kD protein 12B; Heat shock protein A12B (HSPA12B) is one of the HSP70 superfamily members and is mainly expressed in vascular endothelial cells. Heat shock protein A12B protects against sepsis-induced impairment in vascular endothelial permeability.	other	no	36.6146	117.621	3.24402	1.69778	2.97498e-54	40.3174	32.9117	122.887	112.355
Plvap	plasmalemma vesicle associated protein; FELS, PV-1, PV1, gp68; Endothelial Plasmalemma Vesicle-Associated Protein Regulates the Homeostasis of Splenic Immature B Cells and B-1 B Cells. Plasmalemma vesicle-associated protein (Plvap) is an endothelial protein with roles in endothelial diaphragm formation and maintenance of basal vascular permeability.	other	no	6.44371	25.4801	3.09269	1.62886	0.0325741	6.14804	6.73938	23.1453	27.8149
Nid1	nidogen 1, basement membrane protein nidogen-1, extracellular matrix (ECM)	other	no	2.2211	7.01462	3.0747	1.62044	4.25025e-07	2.05002	2.39218	6.09905	7.9302
5430435G22Rik	Rab7b (correct name); RAB7B, member RAS oncogene family; The small GTPase Rab7b localizes to late endosomes-lysosomes and to the Golgi, regulating the transport between these two intracellular compartments. We	protein trafficking	no	1.06333	15.4531	12.6444	3.66043	5.74711e-20	1.2581	0.868564	20.9676	9.93864
Sytl2	synaptotagmin-like 2; ) CHR11SYT, EXO4, PPP1R151, SGA72M, SLP2, SLP2A ; Synaptotagmin-like protein 2 (Slp2-a/Sytl2) is a Rab27 effector protein that regulates transport of Rab27-bearing vesicles and organelles through its N-terminal Rab27-binding domain and a phospholipid-binding C2A domain.	protein trafficking	no	2.9879	23.7254	8.01342	3.00242	5.18538e-56	1.9724	4.0034	19.8438	27.6071
Rtp4	receptor transporter protein 4; IFRG28, Z3CXXC4; Cell surface targeting of mu-delta opioid receptor heterodimers by RTP4. We report the characterization of RTP4, a Golgi chaperone, as a regulator of the levels of heterodimers at the cell surface. We show that the association with RTP4 protects mu-delta receptors from ubiquitination and degradation. This leads to increases in surface heterodimer l…	protein trafficking	no	35.0231	107.117	3.06537	1.61606	1.16583e-23	39.3975	30.6488	119.376	94.8577
Slpi	secretory leukocyte peptidase inhibitor; ALK1, ALP, BLPI, HUSI, HUSI-I, MPI, WAP4, WFDC4; Secretory leukocyte protease inhibitor (SLPI), 11.7 kDa serine protease inhibitor, is produced primarily in the respiratory tract, but it is often elevated in lung, head/neck and ovarian cancers .Secretory leukocyte protease inhibitor (SLPI) is an innate immune peptide present on the genitourinary tract muco…	protein turnover	no	1.60166	14.1642	7.00902	2.80921	1.93195e-12	1.03529	2.16804	17.1616	11.1668
Klhl3	kelch-like family member 3; PHA2D; cMyBP-C was decreased via KLHL3-mediated proteasomal degradation in congenital heart diseases.	protein turnover	no	1.31359	7.06959	4.48383	2.16473	4.25193e-05	1.05849	1.56869	8.60757	5.53161
Htra3	HtrA serine peptidase 3; Prsp, Tasp; The HtrA proteases degrade damaged proteins and thus control the quality of proteins and protect cells against the consequences of various stresses; they also recognize specific protein substrates and in this way participate in regulation of many pathways. We hypothesize that stimulation of the HtrA's proteolytic activity might be beneficial in therapies of ca…	protein turnover	yes	2.16276	9.69313	4.30617	2.1064	7.79177e-09	1.48918	2.83633	7.80846	11.5778
Rffl	ring finger and FYVE-like domain containing E3 ubiquitin protein ligase; CARP-2, CARP2, FRING, RIFIFYLIN, RNF189, RNF34L;	protein turnover	no	11.7453	46.009	3.89802	1.96274	1.12882e-42	11.4023	12.0883	50.2176	41.8004
Rhobtb1	Rho-related BTB domain containing 1. RhoBTB (BTB stands for broad-complex, tramtrack, bric brac) proteins are tumor suppressors involved in the formation of cullin 3 (Cul3)-dependent ubiquitin ligase complexes. we have identified MUF1 as the first substrate for RhoBTB-Cul3 ubiquitin ligase complexes. Identification of substrates of these complexes will result in better understanding of the tumor …	protein turnover	no	5.17313	19.8294	3.78925	1.92191	1.22018e-28	5.16479	5.18148	21.9303	17.7285
Trim63	tripartite motif-containing 63; IRF, MURF1, MURF2, RNF28, SMRZ; E3 ubiquitin protein ligase; The Ubiquitin Proteasome System (UPS) is mainly responsible for the increased protein breakdown observed in muscle wasting. The E3 ligase MuRF1 is so far the only enzyme known to direct the main contractile proteins for degradation (i.e. troponin I, myosin heavy chains and actin).	protein turnover	no	1.15002	5.1963	3.63567	1.86222	8.83352e-06	1.60288	0.697154	8.34715	2.04545
Rnf125	ring finger protein 125, E3 ubiquitin protein ligase; TRAC-1, TRAC1; RNF125 is a Ubiquitin-Protein Ligase that Promotes p53 Degradation.	protein turnover	no	2.49631	9.52603	3.49344	1.80465	8.71764e-06	1.92622	3.06641	8.93059	10.1215
Ccl9	chemokine (C-C motif) ligand 9; CCF18, MRP-2, Scya10, Scya9; CCL9/10 (MIP-1delta);	secreted	no	0.598794	12.3533	15.664	3.96938	3.12237e-17	0.954749	0.24284	18.2941	6.41244
Pgf	placental growth factor; vascular endothelial growth factor-related protein, PIGF; placental growth factor (PGF; also called PlGF), a secreted factor within the vascular endothelial growth factor superfamily, is a pivotal mediator of adaptive cardiac hypertrophy	secreted	no	2.86344	37.3853	11.9025	3.57319	7.21783e-28	2.42634	3.30054	42.4973	32.2733
Smoc1	SPARC related modular calcium binding 1; OAS; SMOC (Secreted Modular Calcium binding protein); SMOC Binds to Pro-EGF, but Does Not Induce Erk Phosphorylation via the EGFR. Secreted modular calcium-binding protein 1 (SMOC1) is a matricellular protein that potentially interferes with growth factor receptor signalling. Role of secreted modular calcium-binding protein 1 (SMOC1) in transforming growth…	secreted	no	1.65508	17.4612	9.93126	3.31198	3.26313e-62	1.51325	1.7969	18.134	16.7885
Crhbp	corticotropin releasing hormone binding protein; CRF-binding protein; CRH-BP; corticotropin releasing hormone-binding protein; corticotropin-releasing factor-binding protein; corticotropin-releasing hormone-binding protein; no literature about lymphocytes corticotropin releasing hormone binding protein	secreted	no	13.7653	113.344	8.06012	3.0108	8.71318e-47	12.4087	15.122	102.763	123.924
Spp1	Osteopontin_ secreted phosphoprotein 1; Apl-1, BNSP, BSPI, Bsp, ETA-1, Eta, OP, Opn, Opnl, Ric, Spp-1; 44 kDa bone phosphoprotein; bone sialoprotein 1; calcium oxalate crystal growth inhibitor protein; early T-lymphocyte activation 1 protein; minopontin; osteopontin; osteopontin-like protein; osteopontin, bone sialoprotein; SC reside preferentially at the endosteal region within the BM where bone…	secreted	no	2.29267	14.4222	5.56301	2.47587	1.30335e-10	2.73495	1.85039	11.9757	16.8688
Cst7	cystatin F (leukocystatin); cystatin-7; cystatin-F; cystatin-like metastasis-associated protein; leukocystatin; Cystatin F is a cathepsin C-directed protease inhibitor regulated by proteolysis; Cystatins are a family of naturally occurring cysteine protease inhibitors, yet the target proteases and biological processes they regulate are poorly understood. Cystatin F is expressed selectively in imm…	secreted	no	3.09386	13.7348	3.90777	1.96635	0.00049056	3.37256	2.81517	12.6579	14.8116
Pdgfa	platelet derived growth factor, alpha;	secreted	no	2.04996	9.49175	3.87315	1.95351	0.00222116	2.08485	2.01507	8.80301	10.1805
Igf1	insulin-like growth factor 1 (somatomedin C)	secreted	no	3.5224	12.6242	3.66692	1.87457	1.93678e-17	2.20434	4.84047	10.1965	15.0519
Agrn	agrin; AGRIN, CMS8, CMSPPD; Agrin as a Mechanotransduction Signal Regulating YAP through the Hippo Pathway. ECM proteoglycan Agrin. Agrin transduces matrix and cellular rigidity signals that enhance stability and mechanoactivity of YAP through the integrin-focal adhesion- and Lrp4/MuSK receptor-mediated signaling pathways.	secreted	no	2.36342	8.41054	3.51488	1.81347	9.6864e-19	3.40035	1.32649	11.7051	5.11595
Rgs16	regulator of G-protein signaling 16; A28-RGS14, A28-RGS14P, RGS-R, Rgs14, Rgsr; Immune cells express powerful and harmful effectors that require tight regulation. Heterotrimeric G proteins are critical mediators in translating extracellular signals into cell responses, which need a fine-tuned regulation for the control of cell activation. Regulator of G-protein signalling 16 (RGS16) has been iden…	signal transducer	no	1.14136	40.9767	30.1178	4.91254	1.28155e-78	0.906264	1.37646	41.1813	40.7722
Plcd3	Phospholipase C, delta 3; PLC-delta-3; Phospholipase Cdelta3 regulates RhoA/Rho kinase signaling and neurite outgrowth. Phospholipase Cd3 (PLCd3) is a key enzyme regulating phosphoinositide metabolism; however, its physiological function remains unknown. Because PLCd3 is highly enriched in the cerebellum and cerebral cortex, we examined the role of PLCd3 in neuronal migration and outgrowth. Exoge…	signal transducer	no	2.18994	57.4327	24.0959	4.59072	5.99987e-107	2.69291	1.68698	70.0007	44.8646
Rhoj	ras homolog family member J	signal transducer	no	2.58512	72.5909	18.0551	4.17434	1.74547e-13	0.833322	4.33692	54.7337	90.4482
Pde10a	phosphodiesterase 10A; PDE10A is a cAMP/cGMP phosphodiesterase important in signal transduction within medium spiny neurons of the human striatum.	signal transducer	no	0.96914	13.6001	13.3819	3.74221	5.39987e-46	0.783475	1.15481	13.453	13.7472
Pmepa1	prostate transmembrane protein, androgen induced 1; Erg1.2, N4wbp4, Stag1, Tmepai; PMEPA1 promotes androgen receptor-negative prostate cell proliferation through suppressing the Smad3/4-c-Myc-p21 Cip1 signaling pathway. PMEPA1 is induced by TGF as a negative feedback loop to suppress Smad3 phosphorylation and nuclear translocation; up-regulates c-Myc; down-regulates p21; and promotes PC-3 cell pr…	signal transducer	no	0.620431	8.5793	11.901	3.57301	7.86097e-24	0.467033	0.773829	7.76273	9.39588
Fgd5	FYVE, RhoGEF and PH domain containing 5; FGD5 Regulates VEGF Receptor-2 Coupling to PI3 Kinase and Receptor Recycling.	signal transducer	no	0.784131	9.44828	11.1648	3.48088	3.80271e-24	1.04855	0.519717	12.0837	6.81282
Gng4	guanine nucleotide binding protein (G protein), gamma 4; Human Gbeta4 is widely expressed. Its gene is located on chromosome 3 with a genomic structure indistinguishable from that of the genes of Gbeta1 to Gbeta3, but entirely different from Gbeta5. In vitro translation co-precipitation analyses revealed that Gbeta4 can form stable dimers with Ggamma1, Ggamma2, Ggamma3, Ggamma4, Ggamma5, Ggamma7,…	signal transducer	no	0.665356	21.2093	9.72035	3.28101	3.05779e-05	0.0509272	1.27979	9.41368	33.0049
Oas1g	2'-5'-oligoadenylate synthetase 1, 40/46kDa; he interferon-induced oligoadenylate synthetase (OAS) family is one of the most important immune response proteins to the viral infection. The OAS protein binds dsRNA and is activated to produce 2',5'-oligoadenylates, which lead to the activation of latent form of RNase L, resulting in degradation of cellular and viral RNA and inhibition of viral repli…	signal transducer	no	1.39164	11.8831	7.39366	2.88629	2.30308e-09	2.12356	0.659725	14.019	9.74731
Rapgef3	Rap guanine nucleotide exchange factor (GEF) 3; CAMP-GEFI, EPAC, EPAC1; EORAC1; Rap guanine nucleotide exchange factor (GEF) 3 is an exchange protein directly activated by cAMP and is involved in the regulation of adhesion, leukocyte chemotaxis,phagocytosis and bacterial killing in monocyte/macrophages.	signal transducer	no	9.73898	69.286	7.10969	2.82979	2.55998e-129	9.30408	10.1739	65.6234	72.9486
Plekhg1	pleckstrin homology domain containing, family G (with RhoGef domain) member 1; ARHGEF41; Rho guanine nucleotide exchange factors involved in cyclic-stretch-induced reorientation of vascular endothelial cells.	signal transducer	no	1.2235	8.00602	6.32128	2.66022	6.074e-32	1.2844	1.16259	8.8761	7.13595
Srgap3	SLIT-ROBO Rho GTPase activating protein 3; Gbi, MEGAP, WRP, ARHGAP14; A single PXXP motif in the C-terminal region of srGAP3 mediates binding to multiple SH3 domains. The Slit-Robo GTPase activating protein 3 (srGAP3) is an important modulator of actin cytoskeletal dynamics and has an important influence on a variety of neurodevelopmental processes. A link between the nuclear-localized srGAP3 and…	signal transducer	no	1.7519	11.2113	6.30871	2.65735	2.7229e-39	1.53091	1.97289	11.4917	10.9309
Spry1	sprouty RTK signaling antagonist 1; sprouty homolog 1, antagonist of FGF signaling (Drosophila); prout homologue 1 (SPRY1), a upstream mediator of MAPK signal pathway,	signal transducer	no	4.41587	29.0002	6.25798	2.6457	2.95251e-27	4.43136	4.40037	23.6947	34.3056
Irs1	insulin receptor substrate 1; G972R, IRS-1; The family of insulin receptor substrates (IRS) consists of four proteins (IRS-1-IRS-4), which were initially characterized as typical cytosolic adaptor proteins involved in insulin receptor (IR) and insulin-like growth factor I receptor (IGF-IR) signaling; insulin receptor substrate 1, insulin-like signaling via Irs1/2	signal transducer	no	1.19257	7.22459	5.85611	2.54994	6.06321e-34	1.23719	1.14795	6.82587	7.6233
Pde8a	phosphodiesterase 8A; Pde8, HsT19550; Phosphodiesterase-8A binds to and regulates Raf-1 kinase. -raf-1 murine leukemia viral oncogene homolog 1 (Raf-1) is a key activator of the ERK pathway and is a target for cross-regulation of this pathway by the cAMP signaling system. The cAMP-activated protein kinase, PKA, inhibits Raf-1 by phosphorylation on S259. Here, we show that the cAMP-degrading phosp…	signal transducer	no	4.71603	27.3611	5.65932	2.50063	4.10234e-23	5.23933	4.19274	28.1221	26.6
Dusp5	Dual specificity phosphatase 5; Dusp5 negatively regulates IL-33-mediated eosinophil survival and function. DUSP5 as a novel negative regulator of IL-33-dependent eosinophil function and survival. T-cell development and function are modulated by dual specificity phosphatase DUSP5.	signal transducer	no	27.6719	149.204	5.29713	2.40521	5.80721e-49	24.7339	30.6098	165.403	133.004
Myzap	GRINL1A complex locus 1; GRINL1A combined protein; GRINL1A combined protein Gcom12; GRINL1A complex locus protein 1; MYZAP-POLR2M protein; MYZAP-POLR2M readthrough; NMDAR1 subunit-interacting protein; glutamate receptor, ionotropic, N-methyl D-aspartate-like 1A combined protein; myocardial zonula adherens protein;We hypothesized that proteins from the GRINL1A complex transcription unit called Gco…	signal transducer	no	1.65948	9.30516	5.14036	2.36187	1.23862e-22	1.65519	1.66378	9.2563	9.35403
Pald1	phosphatase domain containing, paladin 1; PALD; Paladin is an antiphosphatase that regulates neural crest cell formation and migration.	signal transducer	no	0.947764	5.41889	5.10707	2.3525	4.05868e-06	1.48535	0.41018	7.00172	3.83606
Trib1	tribbles pseudokinase 1; C8FW, GIG-2, GIG2, SKIP1, TRB-1, TRB1; the role of Tribs as central signaling mediators in different subtypes of acute leukemia. Trib1 is critical for adipose tissue maintenance and suppression of metabolic disorders by controlling the differentiation of tissue-resident M2-like macrophages. Identification of tribbles-1 as a novel binding partner of Foxp3 in regulatory T c…	signal transducer	no	8.52247	46.7187	4.66373	2.22148	4.17962e-08	8.3723	8.67265	32.7969	60.6405
Prr5l	proline rich 5 like; Protor-2, Protor2; PRR5L subunit of mTORC2;	signal transducer	no	1.40797	6.36586	4.22252	2.0781	2.47897e-08	1.66587	1.15008	7.43264	5.29907
Tns1	tensin 1, matrix-remodelling-associated protein 6, Tensin1 requires protein phosphatase-1alpha in addition to RhoGAP DLC-1 to control cell polarization, migration, and invasion, bind the cytoplasmic tail of beta-integrins and localize to adhesions; The pr	signal transducer	no	9.13388	37.8598	4.18083	2.06379	6.43585e-61	10.5864	7.68136	42.6788	33.0408
Zbp1	Z-DNA binding protein 1; DAI, DLM-1, DLM1; Z-DNA-binding protein 1 (ZBP1) as an innate sensor of influenza A virus (IAV). sensing of IAV RNA by retinoic acid inducible gene I (RIG-I) initiates ZBP1-mediated cell death via the RIG-I-MAVS-IFN-beta signaling axis. IAV infection induces ubiquitination of ZBP1, suggesting potential regulation of ZBP1 function through posttranslational modifications.	signal transducer	no	36.8006	151.664	4.15943	2.05639	6.33234e-60	41.8273	31.7739	155.543	147.785
Socs2	Suppressor of cytokine signaling 2; CIS2, Cish2, SOCS-2, SSI-2, SSI2, STATI2 ; Suppressor of cytokine signaling 2 inhibits the development of Th2 cells and allergic immune responses.	signal transducer	no	41.0505	174.651	4.11995	2.04263	7.3391e-13	31.0931	51.0078	170.265	179.037
Scimp	SLP adaptor and CSK interacting membrane protein; Transmembrane adaptor proteins are molecules specialized in recruiting cytoplasmic proteins to the proximity of the cell membrane as part of the signal transduction process. A member of this family, SLP65/SLP76, Csk-interacting membrane protein (SCIMP), recruits a complex of SLP65/SLP76 and Grb2 adaptor proteins, known to be involved in the activa…	signal transducer	no	2.6862	11.5997	3.90999	1.96717	2.12597e-07	3.29525	2.07714	12.0989	11.1004
Fyb	FYN binding protein; ADAP, FYB-120/1301, Slap130, p120/130, p120/p130, Fyb; adhesion and degranulation-promoting adaptor protein (ADAP) acts as a key mediator of integrin inside-out signaling leading to T cell adhesion; Ubc9 Binds to ADAP and Is Required for Rap1 Membrane Recruitment, Rac1 Activation, and Integrin-Mediated T Cell Adhesion.	signal transducer	no	2.48772	9.8179	3.88751	1.95885	1.6755e-10	1.90566	3.06978	9.82028	9.81553
Sla2	Src-like-adaptor 2	signal transducer	no	7.17541	27.7103	3.81266	1.9308	2.81799e-18	7.59375	6.75706	28.5575	26.863
St5	suppression of tumorigenicity 5; DENND2B, HTS1, p126; DENND2B activates Rab13 at the leading edge of migrating cells and promotes metastatic behavior.	signal transducer	no	1.81947	7.12985	3.79234	1.92309	3.31888e-07	2.63831	1.00063	7.92799	6.33172
Gbp6	guanylate binding protein 6; Mpa2l; A family of IFN-gamma-inducible 65-kD GTPases protects against bacterial infection. Family-wide loss-of-function analysis found that at least four Gbps--Gbp1, Gbp6, Gbp7, and Gbp10--conferred cell-autonomous immunity to listerial or mycobacterial infection within macrophages and gene-deficient animals. Specific 65-kD Gbps coordinate a potent oxidative and vesic…	signal transducer	no	3.39516	12.7955	3.77403	1.91611	1.35744e-13	4.65783	2.13249	15.2802	10.3108
Gbp7	guanylate binding protein family_ member 6; GBP-6; GTP-binding protein 6; guanine nucleotide-binding protein 6; guanylate-binding protein 6; macrophage activation 2 like; A family of IFN-gamma-inducible 65-kD GTPases protects against bacterial infection; we examined a complete mouse 65-kilodalton (kD) guanylate-binding protein (Gbp) gene family as part of a 43-member IFN--inducible guanosine trip…	signal transducer	no	38.0666	139.488	3.68431	1.88139	8.93238e-51	37.1024	39.0307	138.799	140.177
Gbp4	guanylate binding protein 4; Mag-2, Mpa-2, Mpa2; Guanylate binding protein 4 negatively regulates virus-induced type I IFN and antiviral response by targeting IFN regulatory factor 7. GBP4 is a negative regulator of virus-triggered IFN-I production, and it is identified as a novel protein targeting IRF7 and inhibiting its function.	signal transducer	no	12.0285	43.1656	3.59358	1.84542	2.06556e-39	13.7229	10.334	48.411	37.9202
Mb21d1	Mab-21 domain containing 1; cGAS;	signal transducer	no	3.1885	11.3132	3.45533	1.78882	3.77455e-09	3.92995	2.44705	13.1544	9.47209
Rhof	ras homolog family member F (in filopodia); Arhf, Ifld1, Rif; The Rif GTPase regulates cytoskeletal signaling from plexinA4 to promote neurite retraction.	signal transducer	no	4.74414	16.5832	3.38965	1.76114	1.57205e-10	4.44357	5.04472	17.7366	15.4299
Rassf4	Ras association (RalGDS/AF-6) domain family member 4; AD037; RASSF4/AD037 is a potential ras effector/tumor suppressor of the RASSF family.Activated Ras proteins interact with a broad range of effector proteins to induce a diverse series of biological consequences. Although typically associated with enhanced growth and transformation, activated Ras may also induce growth antagonistic effects such…	signal transducer	no	5.66724	18.669	3.3836	1.75856	9.25523e-30	3.57389	7.76058	16.1634	21.1746
Lgals3bp	Lectin, galactoside-binding, soluble, 3 binding protein; 90K, BTBD17B, CyCAP, M2BP, MAC-2-BP, TANGO10B, gp90; The lectin, galactoside-binding, soluble, 3 binding protein has antitumor activity in colorectal cancer via suppression of Wnt signaling through ISGylation-dependent ubiquitination of beta-catenin.	signal transducer	no	74.108	240.39	3.26576	1.70742	2.11999e-36	79.5499	68.6661	254.607	226.173
Sik1	Salt-inducible kinase 1	signal transducer	no	25.1031	81.0212	3.23279	1.69278	2.4625e-46	26.6837	23.5225	76.1503	85.8922
Gbp5	guanylate binding protein 5;GBP-5; Inducible GBP5 Mediates the Antiviral Response via Interferon-Related Pathways during Influenza A Virus Infection. GBP5 inhibited virus replication through the activation of IFN signaling and proinflammatory factors.	signal transducer	no	16.5817	52.6881	3.1773	1.6678	1.28837e-25	17.0115	16.1519	47.2285	58.1477
Prkar2b	protein kinase, cAMP-dependent, regulatory, type II, beta; cAMP-dependent protein kinase type II-beta regulatory subunit	signal transducer	no	3.81156	12.3129	3.17666	1.66751	2.4068e-13	4.18616	3.43696	13.2197	11.4061
Bcar3	breast cancer anti-estrogen resistance 3; AND-34; NSP2, SH2D3B; SH2 domain-containing protein 3B; breast cancer anti-estrogen resistance protein 3; breast cancer antiestrogen resistance 3 protein; dJ1033H22.2 (breast cancer anti-estrogen resistance 3); novel SH2-containing protein 2 breast cancer anti-estrogen resistance 3 breast cancer anti-estrogen resistance 3	signal transducer	no	8.2067	26.2073	3.16251	1.66107	3.84762e-18	8.9317	7.4817	29.8695	22.5451
Arhgap6	Rho GTPase activating protein 6; RHOGAP6, RHOGAPX-1; ARHGAP6 protein possessing GTPase stimulating activity for RhoA on the catalytic properties of PLC-delta1.	signal transducer	no	1.60803	5.1924	3.15345	1.65693	2.73093e-07	1.18408	2.03198	4.9883	5.39649
Rgs8	regulator of G-protein signaling 8; Regulator of G protein signaling (RGS) proteins interact with activated Gα subunits via their RGS domains and accelerate the hydrolysis of GTP. Based on the RGS8-Gαq structure, residues in RGS8 that contact a unique α-helical domain loop of Gαq were converted to those typically found in R12 subfamily members, and the reverse substitutions were introduced into R…	signal transducer	no	12.5127	38.6139	3.10137	1.6329	7.75639e-27	13.6985	11.3269	41.8344	35.3935
Ski	ski sarcoma viral oncogene homolog (avian); proto-oncogene c-Ski; ski oncogene; ski oncoprotein; c-Ski, a co-repressor of transforming growth factor (TGF-)/Smad signaling, was detected to express in VSMC of rat artery; The interaction between SKI and Smad2/3 and Smad 4 regulates TGF- signaling, and the pattern of anomalies in Ski-deficient mice corresponds to the clinical manifestations of SGS.	signal transducer	no	9.74221	29.6326	3.0838	1.62471	1.14753e-20	7.88258	11.6018	29.8445	29.4207
Gbp3	guanylate binding protein 3; GBP-3; GBP-4; GTP-binding protein 3; GTP-binding protein 4; guanine nucleotide-binding protein 4; guanylate nucleotide binding protein 3; guanylate nucleotide binding protein 4; guanylate-binding protein 3; guanylate-binding protein 4; putative purine nucleotide binding protein;	signal transducer	no	18.3021	56.165	3.08116	1.62348	1.99564e-28	16.8965	19.7078	55.9459	56.3842
Lcp2	SLP-76, SH2 domain-containing leukocyte protein of 76 kDa	signal transducer	yes	25.61	80.2066	3.0715	1.61894	7.14441e-06	15.3951	35.8249	66.4229	93.9904
Dennd3	DENN domain-containing protein 3; Family-wide characterization of the DENN domain Rab GDP-GTP exchange factors; Rab12, a previously uncharacterized Rab isoform, as a prime candidate among the 60 human or mouse Rabs screened. We showed that expression of a constitutive active mutant of Rab12 reduced the amount of TfR protein, whereas functional ablation of Rab12 by knockdown of either Rab12 itself…	signal transducer	no	14.0769	42.5504	3.0371	1.6027	3.02418e-38	14.9754	13.1784	42.8503	42.2506
Clec2e	C-type lectin domain family 2, member h	surface receptor	no	0.130887	10.6381	42.7278	5.4171	7.43176e-20	0.133115	0.128659	12.1155	9.16079
Sema6d	sema domain, transmembrane domain (TM), and cytoplasmic domain, (semaphorin) 6D	surface receptor	no	0.180613	9.68881	40.1892	5.32873	2.68613e-44	0.115542	0.245684	8.82485	10.5528
Ccr9	Chemokine (C-C motif) receptor 9; Chemokine receptor 9 (CCR9) is a chemokine receptor known to be central for migration of immune cells into the intestine. Its only ligand, CCL25, is expressed at the mucosal surface of the intestine.	surface receptor	no	0.203612	8.14177	26.3055	4.71729	2.38415e-25	0.240907	0.166316	9.97822	6.30531
S1pr3	sphingosine-1-phosphate receptor 3; EDG-3, EDG3, LPB3, S1P3; phingosine-1-phosphate (S1P) helps mediate lymphocyte egress from lymph nodes, yet many mechanistic questions remain. Here, we show the presence of B lymphocyte egress sites located in the lymph node cortex close to lymph node follicles. B cells exited lymph nodes by squeezing through apparent portals in the lymphatic endothelium of the…	surface receptor	yes	0.64266	17.798	23.4077	4.54891	2.46374e-48	0.438219	0.847101	15.5933	20.0027
Fcer1g	Fc fragment of IgE, high affinity I, receptor for; gamma polypeptide	surface receptor	no	7.8593	136.62	16.191	4.01712	1.79108e-51	5.28342	10.4352	139.024	134.216
Cysltr1	cysteinyl leukotriene receptor 1; CysLT1R, Cyslt1;	surface receptor	no	0.275668	5.3322	12.8611	3.68494	1.80271e-14	0.355174	0.196163	5.80826	4.85615
Ly6a	Sca1	surface receptor	no	23.1246	401.117	12.5823	3.65332	1.8341e-12	35.7515	10.4977	483.37	318.864
Fcgr3	Fc fragment of IgG, low affinity IIa, receptor (CD32)	surface receptor	no	0.830392	12.3962	9.927	3.31136	2.00989e-09	1.22888	0.431907	15.9332	8.8592
Rtn4rl2	reticulon 4 receptor-like 2; Ngr2, Ngrh1, Ngrl3; NgR1 and NgR2 were identified as interaction partners for the myelin proteins Nogo-A, MAG and OMgp and are probably mediating their growth-inhibitory effects on axons. he inhibition of axon regeneration upon mechanical injury is dependent on interactions between Nogo receptors (NgRs) and their myelin-derived ligands.	surface receptor	no	7.56293	81.2833	7.70926	2.94659	9.40274e-08	6.10352	9.02233	54.4622	108.104
Ly6c1	lymphlymphocyte antigen 6 complex, locus C1; Ly-6C, Ly-6C1, Ly6c	surface receptor	no	1.49151	12.2749	7.0728	2.82228	6.4416e-10	1.56206	1.42096	12.0703	12.4794
Ifitm1	interferon induced transmembrane protein 1 (9-27; dispanin subfamily A member 2a; interferon-induced protein 17; interferon-induced transmembrane protein 1; interferon-inducible protein 9-27; leu-13 antigen; ISG56 and IFITM1 proteins inhibit hepatitis C virus replication; Interferon-induced transmembrane protein 1 (IFITM1) is an essential mediator of interferon-g-induced antiproliferation. Here, …	surface receptor	no	9.86297	99.4599	6.89191	2.7849	1.03172e-05	7.37765	12.3483	102.149	96.7711
Cmklr1	chemokine-like receptor 1 ; ChemR23, DEZ, Gpcr27, mcmklr1; chemerin and its three receptors chemokine-like receptor 1 (CMKLR1), G-protein coupled receptor 1 (GPR1) and chemokine (C-C motif) receptor-like 2 (CCRL2). Consequences of ChemR23 heteromerization with the chemokine receptors CXCR4 and CCR7.	surface receptor	no	2.81394	20.0574	6.79177	2.76379	3.22151e-15	3.98467	1.64322	19.2425	20.8722
Crim1	cysteine rich transmembrane BMP regulator 1 (chordin-like); CRIM-1, S52; transmembrane protein containing six von Willebrand-like cysteine-rich repeats (CRRs) similar to those in the BMP-binding antagonist Chordin (Chrd); glycosylated, Type I transmembran	surface receptor	no	3.06987	18.4918	5.94181	2.5709	5.42678e-40	2.87428	3.26545	18.713	18.2705
Mpzl2	myelin protein zero-like 2; Eva, Eva1; epithelial V-like antigen 1; myelin protein zero-like protein 2; We examined the role played by Epithelial V-like Antigen 1 (EVA1), an Ig adhesion molecule expressed on thymus epithelial cells (TEC) and immature thymocytes, in T cell development by employing RNA interference in vitro and in vivo models. possible EVA1 involvement in TEC-haematopoietic cells c…	surface receptor	no	1.61501	31.3208	5.46224	2.44949	0.0034538	0.141	3.08902	27.298	35.3436
Sema7a	sema domain, immunoglobulin domain (Ig), and GPI membrane anchor, (semaphorin) 7A; H-SEMA-K1, H-Sema-L, JMH, SEMAK1, SEMAL, H-Sema-L, M-Sema-L, Semal; emaphorins are newcomers to the growing panoply of immunoregulatory proteins. Members of this family were originally identified as proteins that provide axonal guidance cues during neuronal development. However, accumulating evidence indicates that…	surface receptor	no	11.8028	64.7914	5.44342	2.44451	2.67278e-45	10.8922	12.7134	56.3408	73.242
Tlr7	toll-like receptor 7	surface receptor	no	0.880951	5.38598	5.34794	2.41898	8.33019e-09	1.37191	0.389996	7.57215	3.19981
Amica1	Jaml (official namer).junction adhesion molecule like; adhesion molecule, interacts with CXADR antigen 1; AMICA, Amica1, Crea7, Gm638; The molecular interaction of CAR and JAML recruits the central cell signal transducer PI3K. CAR and JAML are cell signaling receptors of the immune system with implications for asthma, cancer, and chronic nonhealing wounds. The junctional adhesion molecule JAML is…	surface receptor	no	1.11294	6.45748	5.17793	2.37238	3.879e-09	0.79942	1.42645	6.69319	6.22177
Kdr	kinase insert domain protein receptor; kinase insert domain receptor (a type III receptor tyrosine kinase); Flk1, Krd-1, Ly73, VEGFR-2, VEGFR2, orv, sVEGFR-2;	surface receptor	no	4.92561	24.4505	4.89657	2.29177	2.48003e-25	4.24568	5.60553	25.0741	23.8268
F2r	coagulation factor II (thrombin) receptor; CF2R, HTR, PAR-1, PAR1, TR;	surface receptor	no	1.22285	6.44468	4.85032	2.27808	2.61889e-08	1.55921	0.886483	6.36842	6.52094
Itga9	integrin alpha 9; Human neutrophil integrin alpha9beta1: up-regulation by cell activation and synergy with beta2 integrins during adhesion to endothelium under flow	surface receptor	no	4.02596	19.2684	4.75625	2.24982	1.3116e-51	4.19925	3.85267	20.6809	17.8559
Ltbr	lymphotoxin beta receptor (TNFR superfamily, member 3)	surface receptor	no	3.62441	18.231	4.70777	2.23504	1.84238e-09	3.75712	3.49169	19.9316	16.5305
Gpr128	Adgrg7 (correct name), adhesion G protein-coupled receptor G7; G protein-coupled receptor 128; We have generated a mouse model with a targeted deletion of Gpr128 and found reduced body weight and increased intestinal contraction frequency in this animal model.	surface receptor	no	1.37	6.76768	4.44989	2.15377	6.59034e-06	1.06327	1.67674	5.98601	7.54936
Csf2rb2	human homolog CSF2RB (only one gene)	surface receptor	no	6.09267	27.1311	4.37671	2.12985	3.84518e-22	6.69801	5.48733	29.9574	24.3048
Pcdh9	protocadherin 9; Protocadherins (Pcdhs) are the largest mammalian subgroup of the cadherin superfamily of homophilic cell-adhesion proteins. Protocadherin 9 inhibits epithelial-mesenchymal transition and cell migration through activating GSK-3beta in hepatocellular carcinoma. We identified PCDH9 as a novel regulator of EMT by increasing the activity of GSK-3beta and inhibiting Snail1. Characteriz…	surface receptor	no	3.3841	14.3609	4.10732	2.0382	2.60103e-12	2.57135	4.19684	11.5856	17.1363
Scarf1	scavenger receptor class F, member 1; SREC, SREC-I; acetyl LDL receptor; endothelial cells scavenger receptor; scavenger receptor class F member 1; scavenger receptor expressed by endothelial cells 1; the scavenger receptors SCARF1 and CD36, mediate host defense against two prototypic fungal pathogens; CED-1/SCARF1 and C03F11.3/CD36 are beta-glucan binding receptors and define an evolutionarily c…	surface receptor	no	8.04951	35.8994	3.70507	1.8895	0.00175794	5.76515	10.3339	26.6539	45.145
Plxnd1	Plexin D1; Plexin-D1, the receptor for the traditional repulsive axon guidance cue, semaphorin 3E (Sema3E); Sema3E-Plexin-D1 signaling then negatively regulates the activity of the VEGF-induced Delta-like 4 (Dll4)-Notch signaling pathway	surface receptor	no	223.25	782.42	3.52455	1.81744	3.56566e-56	246.281	200.219	808.659	756.181
Ly6d	lymphocyte antigen 6 complex_ locus D; Ly-61, Ly61, Thb; ly-6D; lymphocyte antigen 6D; thymocyte B-cell antigen	surface receptor	no	321.505	1122.74	3.50651	1.81004	2.23045e-75	330.74	312.27	1039.99	1205.49
Cd244	CD244 natural killer cell receptor 2B4; 2B4, NAIL, NKR2B4, Nmrk, SLAMF4;	surface receptor	no	5.72178	20.4055	3.47959	1.79892	3.32005e-16	6.23431	5.20926	24.6064	16.2046
Il2ra	CD25, interleukin 2 receptor, alpha interleukin 2 receptor, alpha	surface receptor	yes	1.52688	5.24782	3.29219	1.71905	5.63577e-17	1.5361	1.51767	5.79733	4.69832
Nod1	nucleotide-binding oligomerization domain containing 1; CARD4, CLR7.1, NLRC1;Inflammasome. Lack of Both Nucleotide-Binding Oligomerization Domain-Containing Proteins 1 and 2 Primes T Cells for Activation-Induced Cell Death. Nucleotide-binding oligomerization domain (Nod)-containing proteins Nod1 and Nod2 play important roles in the innate immune response to pathogenic microbes, but mounting data …	surface receptor	no	2.94809	9.81891	3.27616	1.71201	1.98202e-12	3.14971	2.74647	10.1511	9.48671
S1pr1	Sphingosin 1 phosphate receptor 1	surface receptor	yes	44.7785	144.241	3.23846	1.69531	1.9147e-44	45.8595	43.6975	150.161	138.322
Gpr110	G protein-coupled receptor 110; The large class of adhesion G protein-coupled receptors (aGPCRs) bind extracellular matrix or neighboring cell-surface ligands to regulate organ and tissue development through an unknown activation mechanism. We examined aGPCR activation using two prototypical aGPCRs, GPR56 and GPR110. Establishment of an aGPCR activation mechanism provides a rational platform for …	surface receptor	yes	2.21054	6.95779	3.03427	1.60135	0.000528935	1.29411	3.12698	6.75942	7.15616
Sox18	SRY (sex determining region Y)-box 18	transcription regulator	no	0.233403	18.4139	44.5827	5.47841	7.68547e-23	0.466806	0	20.1483	16.6795
Creb5	cAMP responsive element binding protein 5	transcription regulator	no	0.0780362	5.84135	31.3964	4.97253	1.22206e-15	0.105222	0.0508501	6.07193	5.61078
Epas1	Endothelial PAS domain protein 1; HIF-2alpha, HIF2A, HLF, HRF, MOP2, bHLHe73; The endothelial PAS domain protein 1 (HIF-2a) is a master regulator of cellular responses to oxygen deprival with a critical role in mediating the angiogenic switch in solid tumors. Tumor suppressor (GeneCards).	transcription regulator	no	2.93364	20.6956	6.92007	2.79079	1.40228e-39	2.40058	3.46669	17.9138	23.4775
Zbtb7b	Th-POK; zinc finger and BTB domain containing 7B; T helper-inducing POZ/Krueppel factor; T-helper-inducing POZ/Krueppel-like factor; Vzinc finger and BTB domain containing 7B; krueppel-related zinc finger protein cKrox; zfp-67; zinc finger and BTB domain-containing protein 7B; zinc finger protein 67;	transcription regulator	no	5.82997	30.8429	5.22362	2.38505	9.39434e-43	6.51305	5.14689	34.1306	27.5552
Arid3b	AT rich interactive domain 3B (BRIGHT-like)	transcription regulator	no	3.98699	21.1401	5.18286	2.37375	2.29861e-35	3.11324	4.86075	20.5605	21.7196
Xbp1	X-box binding protein 1	transcription regulator	no	100.259	468.444	4.69998	2.23265	6.88339e-90	81.7982	118.72	383.884	553.004
Foxc1	forkhead box C1; FREAC3, Fkh1, Mf1, Mf4, ch, fkh-1, frkhda; MF-1; congenital hydrocephalus; forkhead box protein C1; forkhead-related protein FKHL7; forkhead-related transcription factor 3; mesoderm/mesenchyme forkhead 1; transcription factor FKH-1; no literature about hematopoiesis and lymphocytes	transcription regulator	no	1.26011	6.04227	4.28774	2.10022	1.17515e-06	0.909184	1.61104	3.59009	8.49445
Notch3	notch 3	transcription regulator	no	1.21526	5.0993	3.91412	1.96869	9.15757e-07	1.17983	1.2507	6.05302	4.14559
Esrrb	estrogen-related receptor beta; DFNB35, ERR2, ERRb, ESRL2, NR3B2; The estrogen-related receptor b (ESRRB) is an orphan nuclear receptor and targets many genes involved in self-renewal and pluripotency.	transcription regulator	no	3.46635	14.9974	3.68703	1.88246	0.00080039	2.15884	4.77385	14.6399	15.3548
Kcnip3	Kv channel interacting protein 3, calsenilin; CSEN, DREAM, KCHIP3; Downstream regulatory element antagonist modulator (DREAM), a transcriptional repressor, is known to modulate pain responses.	transcription regulator	no	8.26026	30.2007	3.65986	1.87179	3.05097e-16	6.65124	9.86927	27.9961	32.4053
Irf7	interferon regulatory factor 7; IRF7 encodes interferon regulatory factor 7, a member of the interferon regulatory transcription factor (IRF) family. IRF7 has been shown to play a role in the transcriptional activation of virus-inducible cellular genes, including the type I interferon genes. In particular, IRF7 regulates many interferon-alpha genes.	transcription regulator	no	58.0816	199.936	3.47786	1.7982	1.17687e-56	66.1035	50.0596	221.704	178.167
Batf	basic leucine zipper transcription factor, ATF-like; B-cell-activating transcription factor; activating transcription factor B; basic leucine zipper transcription factor-like; basic leucine zipper transcriptional factor ATF-like	transcription regulator	no	12.06	38.4444	3.10655	1.63531	6.31741e-10	10.8682	13.2517	40.0063	36.8825
Id2	Inhibitor of DNA binding 2, dominant negative helix-loop-helix protein inhibitor of DNA binding 2, dominant negative helix-loop-helix protein	transcription regulator	no	6.9451	22.7427	3.10572	1.63493	4.25191e-08	6.65448	7.23571	18.7318	26.7536
Hoxa6	homeobox A6	transcription regulator	no	4.68128	15.8088	3.03172	1.60014	0.0025282	4.97352	4.38904	16.6377	14.9799
Cacna1h	calcium channel, voltage-dependent, T type, alpha 1H subunit; CACNA1HB, Cav3.2, ECA6, EIG6; The T-type voltage-gated Ca(2+) channel Cav3.2 is essential for tracheal chondrogenesis. No assotiation with plasma cell differentation.	transporter	no	1.31583	9.48485	6.80213	2.76599	1.49803e-42	1.17571	1.45595	11.6522	7.31746
Tmem163	Transmembrane protein 163; DC29, SV31; SV31 is a Zn2+-binding synaptic vesicle protein.TMEM163 and TRPML1 proteins play a critical role in cellular zinc homeostasis. We identify transmembrane (TMEM)-163 protein, a putative zinc transporter, as a novel interacting partner for TRPML1.	transporter	no	8.27266	46.6656	5.60193	2.48592	2.8157e-63	8.76765	7.77766	46.0922	47.239
Dirc2	disrupted in renal carcinoma 2 disrupted in renal carcinoma 2; The DIRC2 protein belongs to the MFS (major facilitator superfamily) and has been previously detected by organellar proteomics as a tentative constituent of lysosomal membranes. DIRC2 is an electrogenic lysosomal metabolite transporter which is subjected to and presumably modulated by limited proteolytic processing.	transporter	no	6.59953	31.1296	4.7182	2.23824	2.75591e-59	6.17353	7.02552	30.6138	31.6455
Slc5a9	solute carrier family 5 (sodium/glucose cotransporter), member 9; SGLT4; SLC5A9/SGLT4, a new Na+-dependent glucose transporter, is an essential transporter for mannose, 1,5-anhydro-D-glucitol, and fructose.	transporter	no	3.41515	16.318	4.67837	2.22601	2.58953e-17	3.84813	2.98216	18.574	14.062
Scn11a	sodium channel, voltage-gated, type XI, alpha subunit; NSS2, NaN, NaT, NaV1.9, SNS2; Increased nerve fiber expression of sensory sodium channels Nav1.7, Nav1.8, And Nav1.9 in rhinitis.	transporter	no	1.74583	7.55543	4.16832	2.05947	1.63729e-17	1.83921	1.65246	9.06619	6.04466
Spns2	spinster homolog 2 (Drosophila), sphingosine 1-phosphate transporter spinster homolog 2 (Drosophila), sphingosine 1-phosphate transporter	transporter	no	12.9169	47.2873	3.64349	1.86532	2.19995e-24	11.4563	14.3775	43.4145	51.16
Kcng1	potassium voltage-gated channel, subfamily G, member 1	transporter	no	20.3972	71.9144	3.59227	1.84489	1.13963e-19	25.8446	14.9499	76.547	67.2817
Atp6v0a1	ATPase_ H+ transporting_ lysosomal V0 subunit a1 ATPase, H+ transporting, lysosomal V0 subunit a1; Several studies have suggested that the V0 domain of the vacuolar-type H(+)-adenosine triphosphatase (V-ATPase) is directly implicated in secretory vesicle exocytosis through a role in membrane fusion. We report in this paper that there was a rapid decrease in neurotransmitter release after acute ph…	transporter	no	8.55789	30.8474	3.59218	1.84486	5.99812e-39	8.44529	8.67049	33.8453	27.8494
Gria2	glutamate receptor, ionotropic, AMPA2 (alpha 2); GluA2, GluR-K2, GluR2, gluR-B; Glutamate receptors are the predominant excitatory neurotransmitter receptors in the mammalian brain;	transporter	no	1.56689	5.72715	3.51392	1.81308	5.45281e-08	1.81406	1.31971	6.99157	4.46273
Cacna1b	calcium channel, voltage-dependent, N type, alpha 1B subunit; Cacna1b;	transporter	no	4.34336	13.9935	3.18272	1.67026	1.14753e-20	4.59207	4.09465	16.205	11.782
Slco4a1	Solute carrier organic anion transporter family, member 4A1; OATP-E, OATP1, OATP4A1, OATPE, OATPRP1, POAT, SLC21A12; Organic Anion Transporting Polypeptides (OATPs) are expressed in various epithelial tissues in the body.	transporter	no	31.4401	93.7159	3.00844	1.58901	4.35468e-42	33.4914	29.3888	97.8129	89.619
Fam78b	family with sequence similarity 78, member B, no literature	unknown	no	0.665857	63.7694	85.4262	6.41661	8.4395e-154	0.394098	0.937617	61.4695	66.0694
6330403A02Rik	no literature	unknown	no	1.11677	31.8383	26.9972	4.75474	9.93863e-95	0.829871	1.40366	31.9904	31.6861
Gm16701	predicted gene, 16701; no literature	unknown	no	0	6.56968	16.1506	4.01352	1.92721e-08	0	0	6.51553	6.62384
Vsig8	V-set and immunoglobulin domain containing 8; no literature	unknown	no	0.589857	11.281	14.1071	3.81835	9.29619e-14	0.402214	0.777501	12.0768	10.4853
Gm4951	predicted gene 4951; no literature	unknown	no	0.539408	9.64388	14.0795	3.81553	5.05437e-14	0.913304	0.165513	10.3906	8.89715
8430408G22Rik	chromosome 10 open reading frame 10; no literature	unknown	no	0.334705	8.21826	12.7098	3.66787	2.39763e-08	0.11477	0.554641	7.7536	8.68291
Syndig1l	transmembrane protein 90a, DSPC1, Gm261, Syndig1l, synapse differentiation-inducing gene protein 1-like; no literature	unknown	no	2.90505	37.5457	12.1898	3.60761	7.86205e-57	2.4194	3.3907	36.7193	38.3721
Wscd1	WSC domain containing 1; no literature	unknown	no	1.898	19.1163	9.08438	3.18339	3.49716e-17	1.82177	1.97422	19.0103	19.2222
Shisa2	shisa homolog 2 (Xenopus laevis)	unknown	no	0.549309	6.02614	8.60504	3.10518	1.23583e-10	0.912869	0.18575	6.44665	5.60563
Lrrn3	leucine rich repeat protein 3, neuronal; Nbla10363, FIGLER5, NLRR-3, NLRR3; NLRR3 orphan receptor; no proper literature	unknown	no	1.0269	8.88782	7.77547	2.95893	2.81649e-25	0.601172	1.45262	5.68111	12.0945
AA467197	chromosome 15 open reading frame 48; no literature	unknown	no	1.96005	18.4186	7.12635	2.83316	1.06023e-07	1.18087	2.73923	15.9555	20.8816
D630039A03Rik	no literature	unknown	no	3.06685	19.2522	6.33726	2.66386	1.42701e-14	0.887286	5.24641	12.2433	26.2611
Gm5431		unknown	no	0.90214	6.32176	6.01827	2.58935	2.93353e-10	1.01751	0.786765	7.54243	5.10109
Fam46a	family with sequence similarity 46, member A; XTP11; no literature	unknown	no	5.67405	32.9973	5.7768	2.53027	6.74352e-57	5.24432	6.10377	34.0847	31.9099
6030498E09Rik	RIKEN cDNA 6030498E09 gene; no literature	unknown	no	0.55525	5.48622	5.75484	2.52478	0.00107172	0	1.1105	5.27057	5.70187
Serpina3f	serine (or cysteine) peptidase inhibitor, clade A, member 3F; no literature	unknown	no	28.6127	152.849	5.41661	2.43739	4.82233e-44	34.3227	22.9027	143.375	162.323
Serpina3g	serine (or cysteine) peptidase inhibitor, clade A, member 3G	unknown	no	12.0876	71.0632	5.41571	2.43715	4.29198e-10	16.5935	7.58164	68.0823	74.0442
Gm15915	predicted gene 15915; no literature	unknown	no	0.657509	5.39104	4.91271	2.29652	0.00193345	0.832334	0.482684	5.62307	5.15901
Lrrc10b	leucine rich repeat containing 10B; SerdinR; no literature	unknown	no	2.61972	13.4765	4.90318	2.29372	2.10647e-20	3.12929	2.11015	14.6811	12.2718
I830012O16Rik	Ifit3b (correct name?), interferon-induced protein with tetratricopeptide repeats 3B; no literature	unknown	no	0.927288	5.57102	4.89073	2.29005	3.98019e-05	1.20141	0.65317	6.69325	4.4488
Slfn2	schlafen 2; schlafen family member 12-like; Shlf2; An Slfn2 mutation causes lymphoid and myeloid immunodeficiency due to loss of immune cell quiescence. schlafen family member 12-like; transcribed during thymocyte development and have been linked to the regulation of cell growth and differentiation; precise function has yet to be determined	unknown	no	22.2597	103.122	4.64828	2.2167	9.87126e-68	26.4334	18.086	112.847	93.3961
Gm8369	predicted gene 8369; no literature	unknown	no	1.07983	6.37617	4.52897	2.17918	7.2005e-05	0.990078	1.16959	7.63839	5.11395
Samhd1	SAM domain and HD domain 1 SAM domain and HD domain 1, putative phosphohydrolase activity of SAMHD1, antiviral protein, HIV-1 restriction	unknown	no	24.9342	92.8606	3.73426	1.90082	3.78598e-50	29.1749	20.6934	105.22	80.5009
Glcci1	glucocorticoid induced transcript 1; Fam117c, Gig18, Tssn1; glucocorticoid-induced gene 18 protein; glucocorticoid-induced transcript 1 protein; testhymin; thymocyte/spermatocyte selection 1; thymocyte/spermatocyte selection protein 1;	unknown	no	14.5912	53.7281	3.70704	1.89027	5.98457e-80	14.7088	14.4736	51.7548	55.7013
Specc1	sperm antigen with calponin homology and coiled-coil domains 1; CYTSB, HCMOGT-1, HCMOGT1, NSP; HCMOGT-1 is a novel fusion partner to PDGFRB in juvenile myelomonocytic leukemia with t(5;17)(q33;p11.2).	unknown	no	2.01266	7.56508	3.68429	1.88139	7.49764e-12	1.70543	2.3199	7.64547	7.48469
Gm12185	predicted gene 12185; no literature	unknown	no	1.78151	6.24884	3.42737	1.7771	2.1582e-06	2.43009	1.13293	6.00891	6.48878
Speer2	spermatogenesis associated glutamate (E)-rich protein 4a; no literature	unknown	no	15.1145	50.3299	3.32695	1.7342	7.32549e-11	20.8206	9.40845	63.936	36.7238
Susd3	sushi domain containing 3; no literature	unknown	no	9.55267	31.6716	3.27205	1.7102	9.68566e-20	10.7514	8.35396	34.6159	28.7273
Zcchc18	zinc finger, CCHC domain containing 18; PNMA7B, SIZN2; no literature	unknown	no	4.84116	15.9384	3.2645	1.70686	2.34722e-21	4.58862	5.09369	17.0516	14.8253
4632428N05Rik	no literature	unknown	no	27.7239	88.2772	3.23842	1.69529	6.06207e-52	22.7383	32.7095	84.5807	91.9737
4933439K11Rik	RIKEN cDNA 4933439K11 genel no literature	unknown	no	1.80691	7.21516	3.21347	1.68413	0.0114927	1.28503	2.32878	7.98809	6.44223
Gm14446	Ifit1bl1 (official name); interferon-induced protein with tetratricopeptide repeats 1B like 1; Ifit1c; no literature	unknown	no	16.0095	51.5824	3.19798	1.67716	1.28756e-13	19.3474	12.6716	61.687	41.4778
Phf11b	PHD finger protein 11; Phf11l; no literature	unknown	no	2.18987	7.89709	3.19665	1.67656	0.000525126	3.24918	1.13055	9.63395	6.16023
Pydc4	Ifi213; interferon, gamma-inducible protein 16; no literature	unknown	no	2.09234	6.82826	3.14063	1.65105	2.51082e-06	2.8764	1.30829	8.3614	5.29511
Gm12250	no match	unknown	no	14.0727	43.3475	3.08198	1.62386	5.63225e-25	13.8174	14.3281	45.0359	41.6591
Gm9199	glycine cleavage system protein H (aminomethyl carrier) pseudogene; no literature	unknown	no	1.55089	5.43021	3.01754	1.59337	0.00800036	1.17354	1.92824	5.72591	5.1345

## Sheet: repressed_proB
Table EV1: Blimp1-repressed genes determined by RNA-seq of ex vivo sorted wild-type (WT) and Prdm1(ihCd2/+) knockin (KI) pro-B cells (GSE111692)
Gene	Gene name	Functional annotation	Blimp1 binding	Average TPM	Average TPM	Fold repression	Log2 fold repression	Adjusted P value	TPM 44071	TPM 44075	TPM 44073	TPM 44077
			Pro-B cells	Pro-B cells	Pro-B cells	Pro-B cells	Pro-B cells	Pro-B cells	Pro-B cells	Pro-B cells	Pro-B cells	Pro-B cells
			Prdm1(ihCd2/+)	WT	Prdm1(ihCd2/+)	KI / WT	WT / KI	WT vs KI	WT	WT	Prdm1(ihCd2/+)	Prdm1(ihCd2/+)
Parp3	poly (ADP-ribose) polymerase family, member 3; Adprt3, Adprtl3, PARP-3, pADPRT-3; The ADP ribosyl transferase [poly(ADP-ribose) polymerase] ARTD3(PARP3) is a newly characterized member of the ARTD(PARP) family that catalyzes the reaction of ADP ribosylation, a key posttranslational modification of proteins involved in different signaling pathways from DNA damage to energy metabolism and organisma…	cell cycle	yes	67.7807	15.6463	4.13835	2.04905	1.45241e-34	78.2453	57.3162	16.5365	14.7561
Apitd1	Cenps = centromere protein S (official name); Apitd1, CENP-S, apoptosis-inducing, TAF9-like domain 1; The functional identity of centromeres arises from a set of specific nucleoprotein particle subunits of the centromeric chromatin fibre. These include CENP-A and histone H3 nucleosomes and a novel nucleosome-like complex of CENPs -T, -W, -S and -X. Fluorescence cross-correlation spectroscopy and …	cell cycle	yes	97.0467	29.4264	3.21246	1.68368	8.19168e-20	91.8288	102.265	32.4828	26.37
Ttbk1	tau tubulin kinase 1; BDTK; Tau-tubulin kinase 1 enhances prefibrillar tau aggregation and motor neuron degeneration in P301L FTDP-17 tau-mutant mice. Tau-tubulin kinase-1 (TTBK1) phosphorylates microtubule-associated protein tau at specific serine/threonine residues found in paired helical filaments (PHFs), and its expression is up-regulated in the brain in Alzheimer disease, suggesting its role…	cytoskeleton	no	5.92947	0.089674	42.1446	5.39728	5.85685e-29	4.32235	7.5366	0.0407606	0.138588
Tnni2	troponin I type 2 (skeletal, fast); AMCD2B, DA2B, FSSV, fsTnI; sarcomeric protein genes, including troponin I2 (TNNI2),	cytoskeleton	no	19.0005	0	30.5158	4.93148	3.07977e-16	22.8881	15.113	0	0
Mybpc2	myosin binding protein C, fast type; MYBPC, MYBPCF; A frameshift deletion mutation in the cardiac myosin-binding protein C gene associated with dilated phase of hypertrophic cardiomyopathy and dilated cardiomyopathy.	cytoskeleton	no	14.4358	0.541188	21.5733	4.43117	3.4527e-53	15.891	12.9806	0.626165	0.456211
Dnah8	dynein, axonemal, heavy chain 8; TPase, Dnahc8, Hst6.7b, P1-Loop; The mouse t complex distorter/sterility candidate, Dnahc8, expresses a gamma-type axonemal dynein heavy chain isoform confined to the principal piece of the sperm tail. The T complex distorter 2 candidate gene, Dnahc8, encodes at least two testis-specific axonemal dynein heavy chains that differ extensively at their amino and carbo…	cytoskeleton	no	13.2796	1.80936	7.11131	2.83011	8.23661e-85	13.2153	13.344	1.99372	1.625
Lsp1	lymphocyte-specific protein 1	cytoskeleton	no	339.654	67.2322	4.93883	2.30417	6.30527e-90	362.625	316.683	74.7228	59.7416
Pdlim1	PDZ and LIM domain 1; CLIM1, CLP-36, CLP36, hCLIM1; CLP36 is a member of the ALP/Enigma protein family and has been shown to be localized to stress fibers in various cells. We previously reported that depletion of CLP36 caused loss of stress fibers. CLP36 and RIL recruit -actinin-1 to stress fibers and differentially regulate stress fiber dynamics in F2408 fibroblasts. The PDZ-LIM protein CLP36 i…	cytoskeleton	yes	136.206	32.8229	4.05266	2.01887	1.04217e-43	119.817	152.596	25.9151	39.7307
Map7	microtubule-associated protein 7 (Mtap7); essential role for microtubule stabilization in spermatogenesis	cytoskeleton	no	100.428	25.1409	3.72042	1.89546	9.06568e-11	102.023	98.8327	20.4274	29.8544
Mylk	myosin light chain kinase	cytoskeleton	no	10.4274	3.02994	3.25846	1.70419	1.22624e-10	11.033	9.82181	2.76061	3.29928
B3gnt5	UDP-GlcNAc:betaGal beta-1,3-N-acetylglucosaminyltransferase 5; BGnT-5; UDP-GlcNAc:beta-Gal beta-1,3-N-acetylglucosaminyltransferase 5; beta-1,3-Gn-T5; beta-1,3-N-acetylglucosaminyltransferase 5; beta3Gn-T5; lactosylceramide 1,3-N-acetyl-beta-D-glucosaminyltransferase; lactotriaosylceramide synthase; lc(3)Cer synthase; lc3 synthase; B3gnt5 gene knockout disrupted the functional integrity of B cell…	metabolism	yes	13.486	0.0578053	86.2399	6.43028	1.48952e-52	13.868	13.1039	0.0873315	0.0282791
Haao	3-hydroxyanthranilate 3,4-dioxygenase; 3-HAO, 3-HAOxase, 3HAO; 3-Hydroxyanthranilate 3,4-dioxygenase, the enzyme that catalyzes the conversion of 3-hydroxyanthranilate to quinolinic acid.	metabolism	no	12.1137	0.859106	10.2855	3.36254	4.53602e-15	14.2014	10.0259	1.04284	0.675372
Ampd3	adenosine monophosphate deaminase 3; Adenosine monophosphate deaminase 3 activation shortens erythrocyte half-life and provides malaria resistance in mice.	metabolism	yes	12.9567	1.32923	9.00768	3.17116	2.4413e-37	13.873	12.0404	1.59393	1.06453
Scd1	acyl-CoA desaturase 1; asebia; delta(9)-desaturase 1; delta-9 desaturase 1; fatty acid desaturase 1; Scd1 catalyses the transformation of saturated fatty acids into monounsaturated fatty acids (e.g., oleic acid)	metabolism	no	9.78587	1.27674	6.78027	2.76134	2.39794e-16	8.12476	11.447	0.645065	1.90841
B3gnt3	UDP-GlcNAc:betaGal beta-1,3-N-acetylglucosaminyltransferase 3	metabolism	no	21.1798	4.68518	4.23071	2.0809	2.26506e-12	20.2686	22.091	4.65336	4.717
Gcnt1	glucosaminyl (N-acetyl) transferase 1, core 2; C2GNT, C2GNT-L, C2GNT1, G6NT, NACGT2, NAGCT2; P-selectin ligands (P-ligs) support the recruitment of lymphocytes into inflamed tissues. Binding to P-selectin is mediated by oligosaccharide groups synthesized by means of several glycosyltransferases including core 2 beta1,6-N-acetylglucosaminyltransferase-I (C2GlcNAcT-I), encoded by the gene Gcnt1.	metabolism	no	9.86266	2.20713	4.21131	2.07427	1.05097e-16	8.96094	10.7644	2.37228	2.04199
Ddc	Dopa decarboxylase; Aadc; aromatic-L-amino-acid decarboxylase	metabolism	yes	6.4188	1.37918	4.15037	2.05324	5.34065e-08	7.45268	5.38493	1.90098	0.857389
Acy3	aspartoacylase (aminoacylase) 3; Acy-3, HCBP1; acylase III; aminoacylase III; aminoacylase-3; aspartoacylase-2; hepatitis C virus core-binding protein;	metabolism	no	73.6452	20.683	3.05298	1.61022	0.00333522	79.3472	67.9432	20.0991	21.2668
Igf2bp3	insulin-like growth factor 2 mRNA binding protein 3; IMP-3, IMP3, Koc13, Neilsen, mimp3;MP-3 is differentially expressed in normal and neoplastic lymphoid tissue. IMP-3 is a member of the insulin-like growth factor II mRNA binding protein (IMP) family of proteins that play a role in RNA trafficking and stabilization and cell growth and migration during embryogenesis but which are down-regulated i…	other	yes	29.7769	2.70985	10.2726	3.36074	1.82771e-51	47.2197	12.334	4.43717	0.982528
Mctp1	multiple C2 domains, transmembrane 1; Multiple C2 domains transmembrane protein 1 (MCTP1) contains two transmembrane regions and three C2 domains of high Ca(2+)-binding affinity. Multiple C2 domains transmembrane protein 1 is expressed in CNS neurons and possibly regulates cellular vesicle retrieval and oxidative stress.	other	no	8.20425	0.695368	10.0008	3.32204	4.20055e-15	7.85891	8.54959	0.330675	1.06006
Khdrbs3	KH domain containing, RNA binding, signal transduction associated 3; Etle, SLM-2, Slm2, T-STAR;The STAR/GSG family protein rSLM-2 regulates the selection of alternative splice sites	other	no	5.30938	0.518031	6.94222	2.7954	1.354e-06	3.673	6.94576	0.599372	0.43669
Oaf	out at first homolog; OAF homolog (Drosophila); D9Ucla1; Disruption of OAF, the human orthologue of the Drosophila oaf, by the 11q23.3 breakpoint results in reduced expression of this transcriptional regulator.	other	no	31.9409	4.71316	5.71268	2.51417	1.12071e-08	25.9515	37.9302	2.79139	6.63493
H2-Oa	histocompatibility 2, O region alpha locus; H-2Oa; The biosynthesis of MHC class II/peptide complexes involves classical, cell surface MHC products as well as the intracellular component H2-M, required for the removal of invariant chain-derived CLIP and for peptide loading. The function of another intracellular class II heterodimer, H2-O, is the matter of some controversy. The physical associatio…	other	no	83.2212	17.3889	4.58324	2.19637	3.69297e-27	83.7171	82.7253	17.441	17.3369
F13a1	coagulation factor XIII, A1 polypeptide	other	no	34.8317	7.99451	4.20229	2.07118	1.02375e-27	31.7546	37.9089	8.27049	7.71853
Art4	ADP-ribosyltransferase 4; Dombrock blood group; ARTC4, DO, DOK1; The Dombrock blood group system: a review. The gene (DO, ART4) encoding the Do glycoprotein, located on the short arm of chromosome 12, has been cloned and sequenced, allowing the molecular basis of the various Do phenotypes to be determined.	other	no	45.9458	8.49026	4.18835	2.06638	0.0010939	33.9204	57.9712	7.73382	9.2467
Mrpl52	mitochondrial ribosomal protein L52	other	no	330.909	83.798	3.82827	1.93669	1.848e-37	343.394	318.425	83.9942	83.6018
Basp1	brain abundant, membrane attached signal protein 1; CAP-23, CAP23, Ckap3, NAP-22, NAP22; Protein BASP1 was discovered in brains of mammals and birds. In presynaptic area of synapses, BASP1 is attached to plasma membrane owing to N-terminal myristoylation as well as to the positively charged "effecter domain". BASP1 interactions with other proteins as well as with lipids contribute to membrane tra…	other	no	6.46941	1.42974	3.76981	1.91449	0.000228809	7.74093	5.1979	1.29976	1.55973
Nucb2	nucleobindin 2; Nefa, p54; Nesfatin-1, a food-intake inhibiting factor processed from nucleobindin 2 (NUCB2). Nucleobindin-2 (NUCB2) is a calcium- and DNA-binding protein and precursor of nesfatin-1, a signalling peptide with multiple functions, including regulation of energy homeostasis and glucose transport. Nesfatin-1 inhibits voltage gated K+ channels in pancreatic beta cells .Nesfatin-1, ori…	other	yes	6.49809	1.53067	3.75814	1.91002	1.80006e-07	5.81697	7.1792	1.51147	1.54988
Muc13	mucin 13, cell surface associated, MUC13, a transmembrane mucin, expressed in gastrointestinal and airway epithelium	other	no	26.5425	6.1609	3.67208	1.8766	0.00101139	14.4584	38.6267	2.48399	9.83781
Cpne5	copine V, ubiquitous Ca(2+)-dependent, phospholipid-binding protein	other	no	7.65635	1.98944	3.63266	1.86102	7.86546e-13	8.62043	6.69228	2.30638	1.6725
Surf6	surfeit 6; RRP14; SURF-6 is a bona fide nucleolar protein comprising an evolutionary conserved family that extends from human to yeast.	other	yes	51.2829	15.6337	3.2088	1.68203	1.43668e-25	52.5029	50.0628	12.7577	18.5096
Gm16197	Trp53cor1 (correct name), tumor protein p53 pathway corepressor 1; linc-p21, lincRNA-p21; LincRNA-p21 activates p21 in cis to promote Polycomb target gene expression and to enforce the G1/S checkpoint. The p53-regulated long noncoding RNA lincRNA-p21 has been proposed to act in trans via several mechanisms ranging from repressing genes in the p53 transcriptional network to regulating mRNA transla…	other	no	8.21737	1.82116	4.02031	2.00731	2.71803e-06	6.69854	9.7362	1.87119	1.77114
Kif17	kinesin family member 17; KIF17B, KIF3X, KLP-2, OSM-3; Cos2/Kif7 and Osm-3/Kif17 regulate onset of outer segment development in zebrafish photoreceptors through distinct mechanisms. The role of KIF17, a homodimeric kinesin-2 protein, in protein trafficking has not been fully understood in vertebrate cilia.	protein trafficking	yes	32.4352	0.863226	33.8518	5.08116	3.58356e-66	33.8982	30.9723	1.30415	0.422301
Rab37	RAB37, member RAS oncogene family; Rab37 encodes a Rab GTPase which regulates the vesicular transport of exocytosis.	protein trafficking	yes	27.9676	2.54959	10.2292	3.35462	3.46605e-34	26.9876	28.9477	3.18427	1.91492
Ehd3	EH-domain containing 3; Ehd3, Ehd2; We have recently identified EHD3 [Eps15 homology (EH) domain-containing protein 3], an endocytic trafficking regulatory protein, as a putative brain tumor suppressor	protein trafficking	no	5.61705	0.663554	7.01152	2.80973	9.07532e-12	3.92549	7.30861	0.310172	1.01693
Gga2	golgi-associated, gamma adaptin ear containing, ARF binding protein 2	protein trafficking	no	87.8351	17.2979	4.9524	2.30813	3.09368e-100	83.1938	92.4764	16.9055	17.6903
Reep2	receptor accessory protein 2; REEP2 recruits sweet receptors into lipid raft microdomains localized near the taste cell's apical region, thereby improving G-protein-coupled receptor signaling and promoting receptor access to tastants arriving through the apical taste pore.	protein trafficking	no	37.8113	8.83659	4.05507	2.01973	6.165e-17	36.1791	39.4434	7.65833	10.0149
Lrrk2	leucine-rich repeat kinase 2; AURA17, DARDARIN, PARK8, RIPK7, ROCO2; Leucine-rich repeat kinase 2 regulates Sec16A at ER exit sites to allow ER-Golgi export. LRRK2 regulates the anterograde ER-Golgi transport through anchoring Sec16A at the endoplasmic reticulum exit sites (ERES). LRRK2 interacted and co-localized with Sec16A, a key protein in the formation of ERES.	protein trafficking	yes	8.41561	2.42418	3.35617	1.74682	7.60769e-18	8.5769	8.25431	2.70556	2.14281
Sort1	sortilin 1; mNTR3; neurotensin receptor 3; sortilin; sortilin, encoded by SORT1, is an intracellular sorting receptor for apolipoprotein (apo) B100;	protein trafficking	no	9.78781	2.94004	3.19482	1.67573	8.78289e-12	9.81505	9.76057	2.61959	3.2605
Mmp14	matrix metallopeptidase 14 (membrane-inserted)	protein turnover	no	14.4858	0.351076	26.9549	4.75247	6.16335e-38	18.5084	10.4633	0.436893	0.26526
Cblb	Casitas B-lineage lymphoma b; Cbl proto-oncogene B, E3 ubiquitin protein ligase, RNF56; CBL-family ubiquitin ligases are critical negative regulators of tyrosine kinase signaling, with a clear redundancy between CBL and CBL-B evident in the immune cell and hematopoietic stem cell studies.	protein turnover	yes	24.2378	6.67409	3.52987	1.81962	1.23184e-36	23.9806	24.4951	6.48336	6.86482
Sema3g	sema domain, immunoglobulin domain (Ig), short basic domain, secreted, (semaphorin) 3G; sem2; Differential endothelial transcriptomics identifies semaphorin 3G as a vascular class 3 semaphorin. Semaphorins have been identified as axon guidance molecules. Yet, they have more recently also been characterized as attractive and repulsive regulators of angiogenesis. Although the mouse knockout phenoty…	secreted	yes	9.76791	0.114882	24.1853	4.59606	1.83497e-14	10.5388	8.99701	0.192385	0.0373781
Igfbp4	insulin-like growth factor binding protein 4; BP-4, HT29-IGFBP, IBP4, IGFBP-4, Deb2; IGFBP-4 regulates adult skeletal growth in a sex-specific manner. The biological activity of IGF-1 is modulated by IGF binding proteins (IGFBPs), including IGFBP-4, which is highly expressed in the intestine. To determine the role of IGFBP-4 in the tropic effects of GLP-2, IGFBP-4 knockout (KO) and control mice w…	secreted	no	285.263	13.204	20.7198	4.37294	5.05821e-170	281.453	289.073	14.0042	12.4038
Ltb	lymphotoxin beta, tumor necrosis factor ,. lymphoid tissue development	secreted	no	335.923	16.046	19.6626	4.29738	3.80563e-173	413.148	258.697	17.874	14.218
Csf1	colony stimulating factor 1, M-CSF	secreted	yes	9.79766	0.997472	8.7685	3.13233	3.10919e-29	11.9636	7.63169	1.12255	0.872393
Dkkl1	dickkopf-like 1; SGY, SGY-1, SGY1, Soggy, mSgy; protein soggy-1; soggy 1; The acrosomal protein Dickkopf-like 1 (DKKL1) facilitates sperm penetration of the zona pellucida; Dickkopf-like1 (Dkkl1) encodes a glycoprotein secreted by postmeiotic male germ cells.	secreted	no	122.273	22.0089	5.24596	2.39121	1.02934e-20	113.824	130.723	18.6903	25.3276
Ajuba	LIM domain-containing protein ajuba; protein ajuba; a Rac-PAK1-Ajuba feedback loop integrates spatiotemporal signaling with actin remodeling at cell-cell contacts and stabilizes preassembled cadherin complexes. Ajuba is required for Rac activation and maintenance of E-cadherin adhesion.	signal transducer	no	34.1418	0.620612	47.3294	5.56467	3.5864e-72	37.7556	30.528	0.769255	0.47197
Rasa4	RAS p21 protein activator 4; CAPRI, GAPL; CD28 inhibits T cell adhesion by recruiting CAPRI to the plasma membrane. CD28 inhibits Rap1-mediated adhesion by recruiting the protein CAPRI to the plasma membrane. Ca2+-dependent monomer and dimer formation switches CAPRI Protein between Ras GTPase-activating protein (GAP) and RapGAP activities.	signal transducer	no	217.728	9.70999	21.6614	4.43705	3.90138e-260	252.577	182.879	11.385	8.03495
Nlrc3	NLR family, CARD domain containing 3; NOD3; ARD15-like protein; NOD-like receptor C3; caterpiller 16.2; caterpiller protein 16.2; nucleotide-binding oligomerization domain protein 3; nucleotide-binding oligomerization domain, leucine rich repeat and CARD domain containing 3; protein NLRC3	signal transducer	no	48.8908	3.44288	13.434	3.74782	3.88271e-82	52.1993	45.5823	3.44137	3.4444
Rab44	RAB44, member RAS oncogene family; RASD3, RASL13; Rab44, a novel large Rab GTPase, negatively regulates osteoclast differentiation by modulating intracellular calcium levels followed by NFATc1 activation. Rab44 is an atypical Rab GTPase that contains some additional domains such as the EF-hand and coiled-coil domains as well as Rab-GTPase domain.	signal transducer	no	9.36296	0.716169	11.1493	3.47889	1.51183e-21	8.68985	10.0361	0.794642	0.637696
Dennd2d	DENN/MADD domain containing 2D; The expression and regulatory mechanism of the differentially expressed in normal and neoplastic cells domain containing 2D (DENND2D), which is a regulator of Rab GTPases, were investigated to explore its potential as a tumor suppressor gene for ESCC.	signal transducer	yes	5.94587	0.505496	9.32588	3.22124	9.22616e-14	7.40572	4.48602	0.544377	0.466615
Wnk2	WNK lysine deficient protein kinase 2; protein kinase lysine-deficient 2; protein kinase with no lysine 2; serine/threonine-protein kinase WNK2; WNK2 affects ERK activation. We found that WNK2 depletion decreased RhoA activation and promoted GTP-loading of Rac1, leading to stimulation of the Rac1-effector PAK1, which is the kinase responsible for subsequent phosphorylation of MEK1 at serine 298, …	signal transducer	no	7.9511	1.31897	5.19744	2.3778	3.28027e-12	10.4455	5.45665	1.17956	1.45839
Parvb	parvin, beta; CGI-56 6, D15Gsk1, affixin; Structural basis for paxillin binding and focal adhesion targeting of -parvin. -Parvin is a cytoplasmic adaptor protein that localizes to focal adhesions where it interacts with integrin-linked kinase and is involved in linking integrin receptors to the cytoskeleton. It has been reported that despite high sequence similarity to -parvin, -parvin does not b…	signal transducer	no	106.596	26.0243	4.03088	2.0111	2.87784e-41	105.664	107.529	30.8152	21.2335
Pik3c2b	phosphatidylinositol-4-phosphate 3-kinase, catalytic subunit type 2 beta; PI3K-C2beta, PI3KC2beta; The class II phosphatidylinositol 3 kinase C2beta is required for the activation of the K+ channel KCa3.1 and CD4 T-cells.	signal transducer	no	15.3186	3.72742	3.94467	1.97991	1.83554e-34	18.6056	12.0316	4.275	3.17984
Cnrip1	cannabinoid receptor interacting protein 1; CRIP-1; two structurally related CB1 cannabinoid receptor interacting proteins (CRIP1a and CRIP1b) that bind to the distal C-terminal tail of CB1; CB1 cannabinoid receptor activity is modulated by the cannabinoid receptor interacting protein CRIP 1a.	signal transducer	no	19.2175	5.32658	3.41578	1.77221	4.06698e-09	19.5446	18.8904	6.26653	4.38662
Ksr1	kinase suppressor of ras 1; Ksr, RSU2, hb; Phosphorylation of BRAF by AMPK impairs BRAF-KSR1 association and cell proliferation. This phosphorylation promotes the association of BRAF with 14-3-3 proteins and disrupts its interaction with the KSR1 scaffolding protein, leading to attenuation of the MEK-ERK signaling.The dual function of KSR1: a pseudokinase and beyond. Emerging evidence suggest tha…	signal transducer	yes	34.3745	9.88525	3.36622	1.75113	2.12996e-26	36.8528	31.8962	10.1826	9.58793
Ddit4	DNA-damage-inducible transcript 4; Dig2, REDD-1, REDD1; DDIT4/REDD1/RTP801 is a novel negative regulator of Schwann cell myelination. Feedback control of p53 translation by REDD1 and mTORC1 limits the p53-dependent DNA damage response. Here, we describe an endogenous feedback circuit for regulation of p53 through its transcriptional target gene, Redd1, a stress-induced inhibitor of TOR complex 1 …	signal transducer	no	156.395	47.3123	3.26349	1.70641	2.72382e-44	123.433	189.357	35.0989	59.5257
Themis2	correct name Themis2; Themis2 thymocyte selection associated family member 2; thymocyte expressed molecule involved in selection 1 (Themis1, SwissProt accession number Q8BGW0) is the recently characterised founder member of a novel family of proteins. A second member of this family, Themis2 (Q91YX0), also known as ICB1 (Induced on contact with basement membrane 1), remains unreported at the prote…	signal transducer	no	146.986	45.9244	3.10849	1.63622	9.88449e-25	165.006	128.966	50.5487	41.3002
Sell	Selectin L; CD62L, L-selectin, LECAM-1, Lnhr, Ly-22, Ly-m22, Lyam-1, Lyam1; homing molecule L-selectin (CD62L). Lymphoid priming in human bone marrow begins before expression of CD10 with upregulation of L-selectin. L-selectin-dependent leucocyte adhesion and transmigration.	surface receptor	yes	119.828	0.686137	76.3323	6.25422	3.28781e-36	117.483	122.174	0.244423	1.12785
Treml2	triggering receptor expressed on myeloid cells-like 2; TLT-2, TLT2;A Missense Variant in TREML2 Reduces Risk of Alzheimer's Disease in a Han Chinese Population. the triggering receptor expressed on myeloid cells (TREM)-like protein 2 (TLT2), a member of the TREM receptor family,is expressed on the surface of macrophages. Blocking TLT2 on the macrophage surface by either specific anti-TLT2 Ab or s…	surface receptor	yes	76.7192	3.13284	23.1484	4.53284	1.41965e-214	70.3967	83.0417	3.27122	2.99446
Tmem121	transmembrane protein 121; protein hole; human hole gene, hhole, is a 319-amino acid six-transmembrane protein with proline-rich C-terminal motifs and N-terminal ERK binding domains (D-domains); hole is localized in plasma membrane or proximal region of the membrane; he hhole protein may interact with SH3-domain proteins or ERKs to mediate signaling pathways/networks that lead to the suppression …	surface receptor	no	23.9859	1.01052	19.1393	4.25846	3.30325e-24	25.6013	22.3704	1.41826	0.602769
Tlr9	toll-like receptor 9	surface receptor	yes	11.1221	0.562126	13.0862	3.70997	4.35677e-17	14.4576	7.78654	0.449464	0.674788
Ccr7	C-C CKR-7; C-C chemokine receptor type 7; CC-CKR-7; CCR-7; EBV-induced G-protein coupled receptor 1; MIP-3 beta receptor; chemokine (C-C) receptor 7; CCR7 is a homeostatically expressed chemokine receptor that is known to regulate the homing of various types of immune cells to primary, secondary, and tertiary lymphoid organs. Recent evidence suggests that, in addition to controlling cell migratio…	surface receptor	yes	20.0885	1.94916	9.18312	3.19898	8.84317e-40	22.424	17.753	2.15432	1.744
Cd37	CD37 molecule; GP52-40, TSPAN26; CD37 ablation impairs several aspects of DC function including: in vivo migration from skin to draining lymph nodes; chemo-tactic migration; integrin-mediated adhesion under flow; the ability to spread and form actin protrusions and in vivo priming of adoptively transferred nave T cells. The tetraspanin CD37 orchestrates the a(4)(1) integrin-Akt signaling axis and…	surface receptor	yes	2079.02	289.862	6.9963	2.80659	1.4269e-211	2224.99	1933.04	297.766	281.957
Celsr1	cadherin, EGF LAG seven-pass G-type receptor 1; ADGRC1, CDHF9, FMI2, HFMI2, ME2; large adhesive G-protein coupled receptor Celsr1. Celsr1, a planar cell polarity (PCP) gene implicated in neural tube morphogenesis, is required for ureteric tree growth in early development and later in gestation prevents tubule overgrowth.	surface receptor	yes	12.4886	1.76353	6.76819	2.75877	1.5341e-49	12.7214	12.2559	1.69422	1.83285
Itgb4	integrin, beta 4; CD104; SYK interaction with ITGbeta4 suppressed by Epstein-Barr virus LMP2A modulates migration and invasion of nasopharyngeal carcinoma cells.	surface receptor	no	9.64891	1.47236	6.05154	2.5973	1.71228e-17	9.11468	10.1831	1.44838	1.49635
Cd52	CD52 antigen; CDW52, EDDM5, B7, B7-Ag, CAMPATH-1, CLS1, MB7; T cell regulation mediated by interaction of soluble CD52 with the inhibitory receptor Siglec-10. We found that human and mouse antigen-activated T cells with high expression of the lymphocyte surface marker CD52 suppressed other T cells. CD52(hi)CD4(+) T cells were distinct from CD4(+)CD25(+)Foxp3(+) regulatory T cells. Their suppressi…	surface receptor	no	384.173	66.0195	5.64447	2.49684	8.43765e-84	394.257	374.089	67.6706	64.3684
Ptprj	protein tyrosine phosphatase, receptor type, J; CD148, DEP1, HPTPeta, R-PTP-ETA, SCC1; density-enhanced phosphatase 1; human density enhanced phosphatase-1; protein-tyrosine phosphatase eta; f; Syndecan-2 is a novel ligand for the protein tyrosine phosphatase receptor CD148. Structurally distinct phosphatases CD45 and CD148 both regulate B cell and macrophage immunoreceptor signaling; Our analysi…	surface receptor	no	22.493	4.51227	4.81778	2.26837	1.04459e-45	23.974	21.012	5.01797	4.00657
Ly86	lymphocyte antigen 86; MD-1, MD1; The RP105/MD-1 complex is indispensable for TLR4/MD-2-dependent proliferation and IgM-secreting plasma cell differentiation of marginal zone B cells.MD-1 is a secreted protein that forms a complex with radioprotective 105 (RP105) and this complex plays a crucial role in lipopolysaccharide (LPS) recognition by B cells. he Toll-like receptor (TLR) 4/MD-2 heterodime…	surface receptor	yes	37.2619	8.38283	4.24244	2.0849	5.54089e-18	33.2019	41.322	6.40139	10.3643
Cd40	CD40 molecule, TNF receptor superfamily member 5;	surface receptor	no	12.7237	2.86766	4.11104	2.0395	1.82789e-15	14.0646	11.3828	3.41846	2.31686
Plxnb2	plexin B2; differentially expressed in brain tumors; interaction of plexin B2 with the CD100 receptor in epithelial repair; The discovery of immune functions for plexin B2 and CD100 provides insight into the complex cell-cell interactions between epithelial resident T cells; Plexins are cell surface receptors widely studied in the nervous system, where they mediate migration and morphogenesis tho…	surface receptor	no	54.5087	15.9375	3.32436	1.73308	1.21182e-35	59.5302	49.4872	14.353	17.5219
Spib	Spi-B transcription factor (Spi-1/PU.1 related)	transcription regulator	yes	487.748	14.9594	30.924	4.95065	1.1419e-205	521.436	454.061	13.8466	16.0722
Crip2	cysteine-rich protein 2, CRP2, ESP1, ysteine-rich intestinal protein; LIM domain protein ESP1/CRP2; Cysteine-rich intestinal protein 2 (CRIP2) acts as a repressor of NF-kappaB-mediated proangiogenic cytokine transcription to suppress tumorigenesis and angiogenesis. Crip2 is a LIM-only gene; Cysteine-rich LIM-only proteins CRP1 and CRP2 are potent smooth muscle differentiation cofactors.	transcription regulator	no	47.7857	2.9061	14.4574	3.85374	3.07384e-38	43.5914	51.9801	2.36542	3.44679
Tcf7l1	transcription factor 7 like 1 (T cell specific, HMG box); Tcf-3, Tcf3, bHLHb21	transcription regulator	no	11.1198	0.681225	13.0384	3.70469	3.41879e-19	13.2166	9.02306	0.836588	0.525862
Egr3	early growth response 3; EGR-3, PILOT; immediate-early genes Egr1, Egr2, and Egr3; Early Growth Response Genes 2 and 3 Regulate the Expression of Bcl6 and Differentiation of T Follicular Helper Cells. Egr3 induces a Th17 response by promoting the development of gamma delta T cells. Leukemic marrow infiltration reveals a novel role for Egr3 as a potent inhibitor of normal hematopoietic stem cell p…	transcription regulator	no	5.00432	0.341978	7.44825	2.8969	4.66652e-06	6.19125	3.81739	0.10016	0.583796
Tead2	TEA domain family member 2; ETF, Etdf, TEAD-2, TEF-4, ranscriptional enhancer factor TEF-4; TEAD2 and its transcriptional co-activator, the Yes-associated protein YAP, co-operate in a signaling pathway downstream of Yes; kinase-active Yes binds and phosphorylates YAP, and activates YAP-TEAD2-dependent transcription. TEA domain family member 2; transcription factor TEAD2 is involved in neural tube…	transcription regulator	no	8.308	0.938376	7.13221	2.83435	2.33637e-12	8.75938	7.85661	0.854772	1.02198
Id3	Inhibitor of DNA binding 3_ dominant negative helix-loop-helix protein inhibitor of DNA binding 3, dominant negative helix-loop-helix protein	transcription regulator	no	528.546	77.5404	6.62758	2.72848	3.3941e-131	589.381	467.71	84.5303	70.5505
Aff3	AF4/FMR2 family, member 3; LAF4, MLLT2-like; The AFF (AF4/FMR2) family of genes includes four members: AFF1/AF4, AFF2/FMR2, AFF3/LAF4 and AFF4/AF5q31. AFF2/FMR2 is silenced in FRAXE intellectual disability, while the other three members have been reported to form fusion genes as a consequence of chromosome translocations with the myeloid/lymphoid or mixed lineage leukemia (MLL) gene in acute lymp…	transcription regulator	yes	219.764	37.7007	5.68506	2.50718	5.3777e-105	214.58	224.948	39.4329	35.9684
Hdac11	histone deacetylase 11; HD11; Histone deacetylase 11: A novel epigenetic regulator of myeloid derived suppressor cell expansion and function. Divergent roles of histone deacetylase 6 (HDAC6) and histone deacetylase 11 (HDAC11) on the transcriptional regulation of IL10 in antigen presenting cells.	transcription regulator	no	81.7048	15.2193	5.17765	2.3723	4.26885e-48	72.8486	90.5609	15.4678	14.9708
Nfix	nuclear factor I/X (CCAAT-binding transcription factor); CTF, NF-I/X, NF1-X, NFI-X; NFIX was capable of binding to and transcriptionally activating a proximal c-Mpl promoter fragment. In sum, these data suggest that NFIX-mediated upregulation of c-Mpl transcription can protect primitive hematopoietic cells from stress ex vivo.	transcription regulator	no	24.0273	5.15388	4.50279	2.17082	7.33453e-42	27.2919	20.7628	5.68141	4.62635
Bcl9l	B-cell CLL/lymphoma 9-like, BCL9-related beta-catenin-binding protein, DLNB11, transactivation potential of the beta-catenin-TCF complex is enhanced by its interaction with a BCL9-like protein, B9L	transcription regulator	no	91.9984	22.0228	4.07976	2.02848	1.80309e-46	91.2358	92.761	23.8241	20.2216
Nab2	NGFI-A binding protein 2 (EGR1 binding protein 2); The transcriptional regulator NGFI-A binding protein 2 (NAB2) and the early growth response (EGR) genes are key regulators of effector molecules, such as cell death-inducing genes. NAB2 and EGR-1 exert opposite roles in regulating TRAIL expression in human Natural Killer cells.	transcription regulator	no	9.43433	2.20235	3.918	1.97012	3.75804e-08	9.45066	9.418	2.47852	1.92619
Elk4	ELK4, ETS-domain protein (SRF accessory protein 1)	transcription regulator	yes	158.096	49.7054	3.13286	1.64748	8.80135e-43	169.145	147.048	57.5264	41.8844
Dlx1	distal-less homeobox 1; Dlx1 transcription factor regulates dendritic growth and postsynaptic differentiation through inhibition of neuropilin-2 and PAK3 expression. Dlx1 transcription factor regulates dendritic growth and postsynaptic differentiation through inhibition of neuropilin-2 and PAK3 expression.	transcription regulator	no	26.5143	8.48061	3.01325	1.59132	6.74885e-10	24.6934	28.3353	8.8801	8.08113
Slc52a3	solute carrier family 52 (riboflavin transporter), member 3; BVVLS, BVVLS1, C20orf54, RFT2, RFVT3, bA371L19.1, hRFT2; Functional involvement of RFVT3/SLC52A3 in intestinal riboflavin absorption. These results strongly suggest that RFVT3 would functionally be involved in riboflavin absorption in the apical membranes of intestinal epithelial cells.	transporter	no	14.9768	1.09289	11.6621	3.54376	4.09522e-23	17.5415	12.412	1.53825	0.647536
Kcnmb4	potassium large conductance calcium-activated channel, subfamily M, beta member 4; BK channel subunit beta-4; BKbeta4; Slowpoke beta 4; calcium-activated potassium channel subunit beta-4; calcium-activated potassium channel, subfamily M subunit beta-4; charybdotoxin receptor subunit beta-4; k(VCA)beta-4; large conductance calcium-dependent potassium ion channel beta 4 subunit; maxi K channel subu…	transporter	no	7.329	1.74386	3.33758	1.7388	0.00695881	7.97119	6.68682	2.11681	1.3709
Kcnn4	potassium intermediate/small conductance calcium-activated channel, subfamily N, member 4; KCa3.1	transporter	yes	270.762	83.3268	3.19046	1.67376	3.98081e-47	277.668	263.856	89.886	76.7676
Sh2d5	SH2 domain containing 5; no literature SH2 domain containing 5	unknown	yes	83.3399	3.06109	25.7924	4.68887	2.56413e-128	91.0281	75.6517	3.88442	2.23776
Upk3bl	uroplakin 3B-like; Upk3bl; no literature	unknown	yes	5.21198	0	14.6462	3.87246	2.07011e-07	5.94173	4.48222	0	0
2310015A10Rik	RIKEN cDNA 2310015A10 gene; no literature	unknown	no	7.39178	0.681639	9.57505	3.25928	2.11694e-22	8.36093	6.42264	0.936727	0.42655
Bex6	brain expressed 6	unknown	yes	6.25776	0.356577	7.76184	2.9564	6.91349e-05	5.38181	7.13371	0.432837	0.280317
Crip1	cysteine-rich protein 1 (intestinal); no significant literature cysteine-rich protein 1 (intestinal); contains a double zinc finger motif, is a member of the Group 2 LIM protein family	unknown	no	5168.36	659.25	7.60295	2.92656	2.07325e-129	4778.02	5558.7	612.36	706.14
Nxph4	neurexophilin 4; NPH4; no literature	unknown	no	7.3117	0.789879	6.56925	2.71573	1.7449e-05	4.33152	10.2919	0.592707	0.987051
Armc3	armadillo repeat containing 3; CT81, KU-CT-1; no literature about function	unknown	yes	7.49852	1.11583	5.77051	2.5287	7.3101e-08	6.66552	8.33153	1.36371	0.867951
1700097N02Rik	RIKEN cDNA 1700097N02 gene; no literature	unknown	no	30.8213	5.36618	5.11206	2.3539	1.10672e-12	28.6205	33.0221	4.69957	6.03279
Scml4	sex comb on midleg-like 4 (Drosophila); no literature	unknown	yes	25.2083	4.89894	4.9694	2.31307	1.28946e-38	26.2166	24.1999	5.52958	4.26829
Fam110a	family with sequence similarity 110, member A; no literature	unknown	yes	98.6844	19.4923	4.93327	2.30255	5.23707e-65	106.57	90.7993	21.8194	17.1651
Pld4	phospholipase D family, member 4; PLD 4; choline phosphatase 4; phosphatidylcholine-hydrolyzing phospholipase D4; phospholipase D4; Phospholipase D family member 4, a transmembrane glycoprotein with no phospholipase D activity, expression in spleen and early postnatal microglia.	unknown	no	29.7183	3.79204	4.72273	2.23962	0.000568191	41.3413	18.0954	2.15106	5.43302
BC022687	chromosome 14 open reading frame 79; no literature	unknown	no	10.1168	2.04515	4.36268	2.12521	3.6341e-07	9.62952	10.6041	2.14776	1.94253
Gm525	chromosome 17 open reading frame 67; no literature	unknown	no	32.6215	6.75134	4.27476	2.09585	1.77515e-06	33.5604	31.6827	7.81143	5.69126
8430427H17Rik		unknown	yes	5.97759	1.30456	4.25199	2.08814	2.62928e-09	5.88572	6.06945	1.13061	1.47851
A430105I19Rik	chromosome 15 open reading frame 52; no literature	unknown	no	11.0589	2.49052	4.20488	2.07206	2.8243e-16	11.0896	11.0282	2.55624	2.42481
Cep170b	centrosomal protein 170B; no literature	unknown	no	40.3744	9.47051	4.14304	2.05069	1.24932e-41	34.897	45.8519	7.88161	11.0594
Zcchc24	zinc finger, CCHC domain containing 24; no literature	unknown	no	77.8913	18.5772	4.09919	2.03534	7.34936e-65	76.0078	79.7748	19.645	17.5093
Fam26f	family with sequence similarity 26, member F; Calhm6; a tetraspanin-like membrane glycoprotein (also called Fam26F). No proper literature	unknown	no	9.41492	2.0804	3.76337	1.91202	0.000370902	9.91847	8.91137	3.01479	1.14601
D030045P18Rik	RIKEN cDNA D030045P18 gene; no literature	unknown	no	9.25203	2.28847	3.55501	1.82985	0.000208023	10.7053	7.7988	2.17387	2.40307
AB124611	chromosome 19 open reading frame 38; no literature	unknown	no	207.698	58.7166	3.45861	1.79019	3.69727e-43	197.989	217.406	62.829	54.6043
Rnase12	ribonuclease, RNase A family, 12 (non-active); no literature	unknown	no	14.5872	3.60608	3.2942	1.71993	0.0112603	14.6992	14.4752	4.68417	2.528
Phyhip	phytanoyl-CoA 2-hydroxylase interacting protein; Lnap1ip, PAHX-AP#1, PAHX-AP1; no proper literature	unknown	no	9.20432	2.70171	3.12141	1.6422	1.2881e-05	6.93705	11.4716	2.39005	3.01338
Armcx6	armadillo repeat containing, X-linked 6; GASP10; no proper literature	unknown	no	7.8518	2.27513	3.12052	1.64179	0.000654853	7.80282	7.90077	2.78911	1.76115
Frmd4a	FERM domain containing 4A; CCAFCA, FRMD4; FRMD4A-cytohesin signaling modulates the cellular release of tau. FRMD4A is a human epidermal stem cell marker implicated previously in epithelial polarity that is upregulated in SCC cells.	unknown	yes	14.1922	4.41901	3.10719	1.63561	2.86426e-16	13.4191	14.9653	4.55789	4.28013
4930427A07Rik	chromosome 14 open reading frame 80; Tedc1 tubulin epsilon and delta complex 1; no literature	unknown	yes	76.9492	23.908	3.10418	1.63421	3.22134e-30	90.1054	63.793	26.4207	21.3953
Auts2	autism susceptibility candidate 2; FBRSL2;	unknown	no	7.85585	2.54476	3.00858	1.58908	3.0805e-06	6.21172	9.49998	1.45127	3.63825

## Sheet: activated_preB
Table EV1: Blimp1-activated genes determined by RNA-seq of ex vivo sorted wild-type (WT) and Prdm1(ihCd2/+) knockin (KI) pre-B cells (GSE111692)
Gene	Gene name	Functional annotation	Blimp1 binding	Average TPM	Average TPM	Fold activation	Log2 fold activation	Adjusted P value	TPM 44072	TPM 44076	TPM 44074	TPM 44078
			Pro-B cells	Pre-B cells	Pre-B cells	Pre-B cells	Pre-B cells	Pre-B cells	Pre-B cells	Pre-B cells	Pre-B cells	Pre-B cells
			Prdm1(ihCd2/+)	WT	Prdm1(ihCd2/+)	KI / WT	KI / WT	KI vs WT	WT	WT	Prdm1(ihCd2/+)	Prdm1(ihCd2/+)
Ccnd2	Cyclin D2; Vin-1, Vin1, cD2; Colony-stimulating factor-1 (CSF-1) induces expression of immediate early gene, such as c-myc and c-fos and delayed early genes such as D-type cyclins (D1 and D2), whose products play essential roles in the G1 to S phase transition of the cell cycle.	cell cycle	no	7.29098	66.3389	8.75476	3.13007	1.57211e-100	5.99262	8.58933	73.6099	59.0678
Rgcc	offical name: Rgcc (regulator of cell cycle); 1190002H23Rik, Rgc-32, Rgc32; response gene to complement 32 (RGC32); Response gene to complement 32 (RGC32) is a novel protein originally identified as a cell cycle activator and has been demonstrated to be overexpressed in a variety of human malignancies. Furthermore, knockdown of RGC32 dramatically reduced cell proliferation, colony formation, and …	cell cycle	no	40.7956	314.824	7.45968	2.89911	7.00821e-94	36.5572	45.034	313.16	316.489
Haus3	HAUS augmin-like complex, subunit 3; D4S43h, D5H4S43, D5H4S43E, IT1, dgt3; Rumba and Haus3 are essential factors for the maintenance of hematopoietic stem/progenitor cells during zebrafish hematopoiesis. Furthermore, we show that these two factors independently regulate cell cycle progression of HSPCs and are cell autonomously required for HPSC development	cell cycle	no	13.0228	52.5938	3.85644	1.94727	2.32322e-19	14.6606	11.3849	42.8758	62.3117
Coro2b	coronin, actin binding protein, 2B; CLIPINC; A neurally enriched coronin-like protein, ClipinC, is a novel candidate for an actin cytoskeleton-cortical membrane-linking protein. ClipinC may play specific roles in the reorganization of neuronal actin structure, a change that has been implicated in both cell motility and growth cone advance.	cytokeleton	no	0.370639	5.49525	11.1794	3.48277	3.26307e-27	0.324132	0.417145	5.48375	5.50676
Dnaic2	dynein, axonemal, intermediate chain 2; Dnai2; Dnaic2 plays a role in ovarian follicular development.	cytoskeleton	no	0.290414	6.01084	13.16	3.71809	3.01084e-14	0.362279	0.21855	6.73975	5.28192
Clic5	chloride intracellular channel 5; MST130, MSTP130; CLIC5 might be a crucial regulator of adipose accumulation in skeletal muscle of pigs. The association of CLIC5 with ezrin and the actin cytoskeleton led us to test its possible involvement in gastric acid secretion. CLIC5A, a component of the ezrin-podocalyxin complex in glomeruli, is a determinant of podocyte integrity. The chloride intracellul…	cytoskeleton	no	2.38667	32.3988	12.7977	3.67782	8.97401e-121	2.01553	2.75781	27.5883	37.2093
Ckap4	Cytoskeleton-associated protein 4; CLIMP-63, ERGIC-63, p63; CKAP4, one kind of type II trans-membrane protein, plays an important role to maintain endoplasmic reticulum structure and inhibits the proliferation of bladder cancer cells by combining its ligand anti-proliferative factor (APF). ER sheets defined by CLIMP-63. cytoskeleton-linking endoplasmic reticulum (ER) membrane protein of 63 kDa (C…	cytoskeleton	no	5.179	49.8897	9.05861	3.17929	1.8261e-71	4.46013	5.89787	47.8448	51.9345
Myh10	myosin_ heavy chain 10_ non-muscle myosin, heavy chain 10, non-muscle	cytoskeleton	no	1.00584	8.23632	7.20566	2.84913	6.89036e-19	0.818532	1.19316	8.0896	8.38304
Actn1	actinin, alpha 1; F-actin cross-linking protein; alpha actinin 1a; alpha-actinin cytoskeletal isoform; alpha-actinin-1; non-muscle alpha-actinin-1	cytoskeleton	no	1.69446	9.61164	4.65529	2.21887	1.76557e-06	0.938847	2.45008	10.6687	8.55454
Kif19a	kinesin family member 19A; KIF 19A, KIF19A; KIF19A is a microtubule-depolymerizing kinesin for ciliary length control. KIF19A had ATP-dependent microtubule-depolymerizing activity mainly at the plus end of microtubules.	cytoskeleton	no	14.0881	64.616	4.43108	2.14766	6.01027e-63	14.5048	13.6713	68.5041	60.7279
Ccdc135	coiled-coil domain containing 135, Gm770, SRG-L, SRG-S, FAP50, conserved flagellar protein	cytoskeleton	no	5.66492	23.9655	4.02785	2.01001	2.46487e-40	5.96811	5.36173	26.9623	20.9687
Tubb2b	tubulin, beta 2B class Iib; tubulin beta-2B chain	cytoskeleton	no	70.9581	237.968	3.26974	1.70917	2.18467e-48	74.2738	67.6425	236.587	239.349
Lima1	LIM domain and actin binding 1; EPLIN, SREBP3; EPLIN: a fundamental actin regulator in cancer metastasis? Epithelial protein lost in neoplasm (EPLIN) is an actin-associated molecule which has been implicated in the development and progression of various cancers including breast, prostate, oesophageal and lung where EPLIN expression is frequently lost as the cancer progresses. EPLIN is important i…	cytoskeleton	no	4.48703	15.2566	3.21285	1.68385	6.27482e-12	4.24975	4.72431	16.8105	13.7027
Nav2	neuron navigator 2; HELAD1, POMFIL2, RAINB1, STEERIN2, UNC53H2, RAINB2; Neuron navigator 2 (NAV2) is required for all-trans retinoic acid (atRA) to induce neurite outgrowth in human neuroblastoma cells. The discovery of an interaction between NAV2 and 14-3-3ε could provide insight into the mechanism by which NAV2 participates in promoting cell migration and neuronal elongation. Neuron navigator 2…	cytoskeleton	yes	29.8267	97.3372	3.16182	1.66075	5.05932e-51	30.4075	29.2459	104.534	90.1402
Selm	selenoprotein M; SEPM; selenoproteins, which prevent the deleterious effects from oxidative stress that would otherwise occur during feeding. Selenium, an essential trace element for human health, mainly exerts its biological function through selenoproteins. Selenoprotein M (SelM) is one of the highly expressed selenoproteins in the brain	ER protein	no	2.05625	8.49365	3.22353	1.68864	0.000281783	2.38556	1.72694	9.38814	7.59916
Hid1	Hid1 (new name); HID1 domain containing; HID-1 is a peripheral membrane protein primarily associated with the medial- and trans- Golgi apparatus. Previous studies and various bioinformatic softwares predicted that HID-1 contained many transmembrane domains but no known functional domain. HID-1 was a peripheral membrane protein and dynamically shuttled between the Golgi apparatus and the cytosol. …	ER protein trafficking	no	0.530349	5.80297	8.83534	3.14329	3.436e-19	0.401646	0.659051	4.87413	6.73181
Derl3	derlin 3; IZP6, LLN2, derlin-3; Derlin-2 and Derlin-3 are regulated by the mammalian unfolded protein response and are required for ER-associated degradation.	ER protein turnover	no	39.295	149.925	3.42143	1.7746	8.40299e-06	45.0569	33.5332	173.467	126.383
Ube2j1	ubiquitin-conjugating enzyme E2J 1; CGI-76, HSPC153, HSPC205, HSU93243, NCUBE-1, NCUBE1, UBC6, UBC6E, Ubc6p; ER-resident proteins destined for degradation are dislocated into the cytosol by components of the ER quality control machinery for proteasomal degradation. Dislocation substrates are ubiquitylated in the cytosol by E2 ubiquitin-conjugating/E3 ligase complexes. UBE2J1 is one of the well-ch…	ER protein turnover	no	86.4974	461.913	5.17055	2.37032	1.40808e-154	80.1414	92.8535	401.399	522.428
Igj	immunoglobulin joining chain; The J chain is required for IgM or IgA to be secreted into mucosa.The J chain exhibits a standard immunoglobulin folding structure of two -pleated sheets of four ribbons folded against one another. It has 8 cystine residues. Two of these residues link the a chains of IgA or the chains of IgM via disulfide bridges, effectively serving as the "glue" between two Fc regi…	ER secretion	no	0.271881	44.5241	8.30611	3.05417	0.000103399	0.185556	0.358205	35.7596	53.2886
Dntt	terminal deoxynucleotidyl transferase	metabolism	no	4.30776	183.477	38.8627	5.28031	5.6599e-222	3.78441	4.83111	174.071	192.883
Hsd11b1	hydroxysteroid (11-beta) dehydrogenase 1; 11-DH, 11-beta-HSD1, CORTRD2, HDL, HSD11, HSD11B, HSD11L, SDR26C1; glucocorticoid-regenerating enzyme 11-hydroxysteroid dehydrogenase type 1 (11HSD1); 11-Hydroxysteroid dehydrogenase type 1 (11-HSD1) interconverts the inactive glucocorticoid cortisone and its active form cortisol.	metabolism	no	0.265229	5.06594	9.71129	3.27966	5.25182e-10	0.269923	0.260535	4.22328	5.90861
Dhrs3	dehydrogenase/reductase (SDR family) member 3; retinal short-chain dehydrogenase/reductase 1; DHRS3 is a highly conserved member of the short chain alcohol dehydrogenase/reductase superfamily with a reported role in lipid and retinoid metabolism	metabolism	no	9.25673	80.1562	8.25788	3.04577	2.098e-102	8.2479	10.2656	70.8193	89.4931
Chst11	Carbohydrate (chondroitin 4) sulfotransferase 11; The carbohydrate (chondroitin 4) sulfotransferase 11 is responsible for chondroitin sulfation and interferes with oncogenic HRAS signaling in Costello syndrome.	metabolism	no	2.82965	20.4315	6.78629	2.76262	5.80733e-37	2.54419	3.11511	21.4677	19.3953
Padi3	peptidyl arginine deiminase, type III; Pad3, Pdi3, mKIAA4171; eptidylarginine deiminase (PAD, EC 3.5.3.15) enzyme catalyzes the conversion of arginine residues to citrulline residues in the presence of calcium ion, which is an elaborate post-translational modification on the target protein. Recently, five isoforms have been identified in mammals. Among them, three isoforms (type I, II, III) are e…	metabolism	no	7.55585	53.5637	6.62488	2.7279	7.59528e-60	7.5855	7.5262	64.7193	42.4081
Asns	asparagine synthetase (glutamine-hydrolyzing); ASNSD, TS11;	metabolism	no	0.657092	5.82822	6.51974	2.70481	7.16847e-08	0.337345	0.976838	5.63864	6.01781
Padi4	peptidyl arginine deiminase, type IV; PAD, PAD4, PADI5, PDI4, PDI5; Citrullination of RGG Motifs in FET Proteins by PAD4 Regulates Protein Aggregation and ALS Susceptibility.	metabolism	no	5.71612	35.938	5.88558	2.55718	8.48953e-48	6.15591	5.27633	43.3003	28.5757
Pdk1	pyruvate dehydrogenase kinase_ isozyme 1	metabolism	no	6.03137	30.8033	4.9356	2.30323	3.01499e-73	6.54453	5.51822	31.721	29.8857
Prodh	proline dehydrogenase (oxidase) 1	metabolism	no	17.0813	80.7743	4.56559	2.1908	1.83461e-52	19.7611	14.4015	89.7111	71.8375
Gsto1	glutathione S-transferase omega 1	metabolism	no	6.96296	33.2197	4.4925	2.16752	2.99904e-26	5.71116	8.21475	29.2305	37.2088
Mgat4b	mannosyl (alpha-1,3-)-glycoprotein beta-1,4-N-acetylglucosaminyltransferase, isozyme B	metabolism	no	7.78399	34.443	4.21541	2.07567	1.81736e-43	7.92174	7.64623	39.4019	29.4841
Csgalnact1	chondroitin sulfate N-acetylgalactosaminyltransferase 1;	metabolism	no	2.9447	12.536	4.04283	2.01537	6.16685e-31	2.81639	3.07301	10.7594	14.3125
B3gnt9	UDP-GlcNAc:betaGal beta-1,3-N-acetylglucosaminyltransferase 9; 3-Gn-T9-ps, BGnT-9, C76565, C76566, beta-1, beta3Gn-T9, B3gnt9; no literature	metabolism	no	1.98745	8.64078	4.00473	2.0017	5.97806e-10	2.4287	1.54619	8.87389	8.40767
Pfkp	phosphofructokinase, platelet	metabolism	no	25.2139	103.658	4	2	1.5835e-89	25.1154	25.3123	102.391	104.925
Nmrk1	Nmrk1 nicotinamide riboside kinase 1; BC016495; NRK 1; RNK 1; nicotinic acid riboside kinase 1; nmR-K 1; ribosylnicotinamide kinase 1; ribosylnicotinic acid kinase 1;	metabolism	no	4.83466	19.283	3.74483	1.9049	2.85981e-12	5.7429	3.92641	20.2721	18.2939
Isg20	interferon stimulated exonuclease gene 20kDa; CD25?, HEM45, DnaQL; The 20 kDa exonuclease encoded by the interferon-stimulated gene, ISG20, can inhibit the replication of hepatitis B virus (HBV). Interferon (IFN)-stimulated gene 20 (ISG20) is a 3'-to-5' exonuclease specific for single-stranded RNA and involved in host defense reactions against RNA viruses.	metabolism	no	18.6391	71.8787	3.6967	1.88624	1.51197e-25	20.2242	17.0539	67.2982	76.4592
Ada	Adenosine deaminase; adenosine aminohydrolase	metabolism	no	13.9209	52.0226	3.60568	1.85027	2.43891e-39	12.8182	15.0236	49.5276	54.5176
Mgat4a	Mannosyl (alpha-1,3-)-glycoprotein beta-1,4-N-acetylglucosaminyltransferase, isozyme A	metabolism	no	8.26796	29.0832	3.40316	1.76688	9.29136e-29	8.44144	8.09448	25.2154	32.9509
Man1a	mannosidase, alpha, class 1A, member 1	metabolism	no	66.5204	226.122	3.31747	1.73008	2.98138e-64	60.276	72.7649	234.768	217.476
Fut8	fucosyltransferase 8 (alpha (1,6) fucosyltransferase)	metabolism	no	23.4897	75.9679	3.14891	1.65485	6.44698e-54	22.398	24.5814	73.7869	78.1489
St6galnac6	ST6 (alpha-N-acetyl-neuraminyl-2,3-beta-galactosyl-1,3)-N-acetylgalactosaminide alpha-2,6-sialyltransferase 6	metabolism	no	4.35075	14.133	3.07032	1.61839	6.50216e-15	4.52656	4.17495	16.2376	12.0284
C4bp	complement component 4 binding protein; C4BP, PRP; C4b-binding protein (C4BP) is a soluble, 570 kDa large glycoprotein, present in plasma at a concentration of approximately 200 mg/L. C4BP is the main inhibitor of the classical and lectin pathways of complement, where it controls C4b-mediated reactions	other	no	0	12.1137	83.8716	6.39011	6.28368e-24	0	0	9.40655	14.8208
Ifi44	interferon-induced protein 44; MTAP44, TLDC5, p44; The interferon-alpha (IFN-alpha)-inducible protein IFI44 is associated with hepatitis C virus (HCV) infection, and its function is unknown. Antiproliferative activity of the human IFN-alpha-inducible protein IFI44. IFI44 suppresses HIV-1 LTR promoter activity and facilitates its latency.	other	no	0.131794	11.1917	38.2392	5.25698	1.01793e-39	0.134126	0.129461	10.9023	11.4811
Oas3	2'-5'-oligoadenylate synthetase 3, 100kDa; Oasl10; The 2'-5'-oligoadenylate synthetase (2'-5'-OAS) family members are interferon-induced antiviral proteins. Oligoadenylate synthetases (OAS) play an important role in the immune response against dengue virus.	other	yes	0.988571	14.9021	13.2755	3.73069	2.71339e-71	1.0196	0.957542	18.298	11.5062
Prg2	proteoglycan 2, bone marrow (natural killer cell activator, eosinophil granule major basic protein); BMPG, MBP, MBP1; The Proteoglycan 2 protein encoded by this gene is the predominant constituent of the crystalline core of the eosinophil granule. High levels of the proform of this protein are also present in placenta and pregnancy serum, where it exists as a complex with several other proteins i…	other	no	11.379	109.785	9.34109	3.22359	5.58021e-33	4.18896	18.5691	73.8895	145.68
Prf1	perforin 1 (pore forming protein); Pfn, Pfp, Prf-1 ,FLH2, HPLH2, P1, PFN1, PFP;	other	no	1.0989	10.534	8.09597	3.0172	1.10604e-16	1.70903	0.488768	13.1888	7.87919
Syt13	synaptotagmin XIII; Synaptotagmin 13 (Syt13), an atypical member of synaptotagmin family, is highly expressed in brain, but its functional roles within brain have not yet been clarified. Syt13 may be involved in the process of contextual fear memory.	other	no	0.561055	5.45584	7.87638	2.97753	1.55419e-10	0.519913	0.602197	5.47603	5.43565
Isg15	ISG15 ubiquitin-like modifier; G1p2, IGI15, IP17, Irfp, UCRP; ISG15 is a well-known intracellular ubiquitin-like molecule involved in ISGylation. However, a recent study has revived the notion first put forward two decades ago that ISG15 is also a secreted molecule. Human neutrophils, monocytes and lymphocytes can release ISG15, even though this protein has no detectable signal peptide sequence. …	other	no	18.494	130.46	6.75705	2.75639	2.08184e-53	23.0446	13.9435	133.488	127.432
Oasl2	2'-5' oligoadenylate synthetase-like 2; M1204, Mmu-OASL, Oasl; The interferon-induced 2'-5'-oligoadenylate synthetases (OAS) are important for the antiviral activity of interferons. Oligoadenylate synthetase (OAS) protein family is the major interferon (IFN)-stimulated genes responsible for the activation of RNase L pathway upon viral infection. OAS-like (OASL) is also required for inhibition of …	other	no	3.34622	23.6582	6.66236	2.73603	1.18717e-43	3.73124	2.96121	26.1048	21.2116
Rbm47	RNA binding motif protein 47; NET18; We first characterized the human RBM47 as an RNA binding protein that specifically binds RNA but not single-stranded DNA. Next, we knocked down rbm47 gene function in zebrafish using morpholinos targeting the start codon and exon-1/intron-1 splice junction. Down-regulation of rbm47 resulted in headless and small head phenotypes, which can be rescued by a wnt8a…	other	no	0.74029	5.32327	6.44148	2.68739	2.79467e-24	0.89614	0.584441	6.34975	4.29679
Smagp	small cell adhesion glycoprotein; hSMAGP; SMAGP, a new small trans-membrane glycoprotein altered in cancer. Small cell transmembrane and glycosylated protein (SMAGP) was recently identified in the metastasizing rat pancreatic adenocarcinoma line BSp73ASML. SMAGP, an evolutionary conserved transmembrane protein, is expressed on lateral epithelial cell membranes.	other	no	3.68723	25.6842	6.29685	2.65463	7.18681e-20	2.39942	4.97504	18.0079	33.3605
Ms4a6b	membrane-spanning 4-domains, subfamily A, member 6B; MS4A4B is a GITR-associated membrane adapter, expressed by regulatory T cells, which modulates T cell activation. We propose that T cells preoccupied with immune defense use this MS4A family to enhance sensitivity to extrinsic Ag stimulation, ensuring its elimination, while Tregs use these adaptors to allow low level Ag signals to sustain regul…	other	no	3.14738	20.4399	5.9355	2.56937	1.1277e-22	3.46804	2.82671	22.6752	18.2046
Parp12	poly (ADP-ribose) polymerase family, member 12; ARTD12, PARP-12, Zc3hdc1; PARP12, an interferon-stimulated gene involved in the control of protein translation and inflammation.	other	no	1.52216	9.65595	5.69367	2.50936	2.27583e-28	1.48977	1.55455	11.6163	7.69564
Nid2	nidogen 2; (osteonidogen); Ly111, NID-2, entactin-2; Nidogen-1 and nidogen-2 are homologous proteins found in all basement membranes (BMs). They show comparable binding activities in vitro and partially redundant functions in vivo.	other	no	2.56769	14.2267	5.25467	2.3936	3.77983e-30	3.59372	1.54166	18.9561	9.49739
Colq	collagen-like tail subunit (single strand of homotrimer) of asymmetric acetylcholinesterase; The collagen associated to AChE (ColQ) fulfills two functions. It anchors and accumulates AChE in the extracellular matrix. Mutations in ColQ lead to faint or no activity of AChE in the synaptic cleft.	other	no	3.21299	15.9149	4.73346	2.24289	2.12685e-31	4.03567	2.39031	17.5359	14.294
Rilpl1	Rab interacting lysosomal protein-like 1; GOSPEL, RLP1; The Rilp-like proteins Rilpl1 and Rilpl2 regulate ciliary membrane content. These data suggest that Rilp-like proteins function in regulation of ciliary membrane protein concentration by promoting protein removal from the primary cilium.	other	no	2.39381	11.2409	4.30858	2.10721	1.23619e-14	2.89046	1.89715	13.3027	9.17918
Tanc1	tetratricopeptide repeat, ankyrin repeat and coiled-coil containing 1; ROLSB, TANC; PSD-95 (postsynaptic density-95) is thought to play important roles in the regulation of dendritic spines and excitatory synapses, but the underlying mechanisms have not been fully elucidated. TANC1 is a PSD-95-interacting synaptic protein that contains multiple domains for protein-protein interactions but whose f…	other	no	2.08634	8.91139	4.10326	2.03677	3.70248e-31	1.73395	2.43873	8.67773	9.14506
Wapal	DIF-2; WAPL protein; dioxin-inducible factor 2; friend of EBNA2wings apart-like homolog (Drosophila) wings apart-like homolog (Drosophila),WAPL, friend of EBNA2 protein, FOE, cohesin-unloading factor	other	no	6.63473	25.7855	3.68339	1.88104	1.36299e-15	6.15328	7.11618	20.387	31.184
Akap2	A kinase (PRKA) anchor protein 2; AKAP-2, AKAPKL, MISP2, PRKA2; AKAP2 anchors PKA with aquaporin-0 to support ocular lens transparency. The structure of an AKAP docked to the dimerization/docking (D/D) domain of the type II (RIIalpha) isoform of protein kinase A (PKA) has been well characterized, but there currently is no detailed structural information of an AKAP docked to the type I (RIalpha) i…	other	no	15.7971	60.1463	3.67808	1.87895	2.17668e-37	13.325	18.2692	50.1855	70.1071
Oas2	2'-5'-oligoadenylate synthetase 2, 69/71kDa; Oasl11; Oligoadenylate synthetases play an important role in the immune response against dengue virus. Our results suggest that OAS2 haplotypes are associated with differential susceptibility to clinical outcomes of dengue virus infection.	other	no	7.9747	30.8052	3.65818	1.87113	5.6661e-36	10.3633	5.58605	41.9878	19.6227
Anxa1	annexin A1; Anx-1, Anx-A1, Lpc-1, Lpc1; Annexin A1 (ANXA1) is a calcium-dependent phospholipid-linked protein, involved in anti-inflammatory effects, regulation of cellular differentiation, proliferation and apoptosis.	other	no	2.28784	9.31443	3.62569	1.85826	2.89494e-11	2.23678	2.3389	7.57561	11.0532
Tjp2	tight junction protein 2; DFNA51, DUP9q21.11, PFIC4, X104, ZO2;the tight junction protein 2 (TJP2) is also known as zona occludens 2 (ZO-2),	other	no	13.5521	49.2512	3.52774	1.81874	3.04372e-49	13.0067	14.0975	51.2798	47.2226
Oasl1	2'-5' oligoadenylate synthetase-like 1; Multiple 2'-5' oligoadenylate (2-5A) synthetases are important components of innate immunity in mammals. OASL1 inhibits translation of the type I interferon-regulating transcription factor IRF7. The interferon-induced 2'-5'-oligoadenylate synthetases (OAS) are important for the antiviral activity of interferons. The human and murine OAS gene families each c…	other	no	24.1618	86.3508	3.47103	1.79536	9.1531e-34	28.7081	19.6154	96.1464	76.5552
Trf	transferrin; HP, Tf, Tfn, hpx; Transferrin receptor 2 (TFR2), a protein homologous to the cell iron importer TFR1, is expressed in the liver and erythroid cells and is reported to bind diferric transferrin, although at lower affinity than TFR1.	other	no	11.728	39.1838	3.23255	1.69267	4.2758e-38	10.6486	12.8074	36.8921	41.4755
Gipc3	GIPC PDZ domain containing family, member 3; DFNB15, DFNB72, DFNB95, Ahl5, Rgs19ip3; Homozygosity mapping identifies a novel GIPC3 mutation causing congenital nonsyndromic hearing loss in a Saudi family.	other	no	3.99004	14.2158	3.22158	1.68777	4.07156e-06	3.93594	4.04415	14.2449	14.1868
Fndc3a	fibronectin type III domain containing 3A; Fndc3, sys, HUGO; FNDC3A is required for adhesion between spermatids and Sertoli cells. Fndc3a, which is expressed in several tissues including testis, encodes a novel protein composed of a proline-rich amino-terminus, nine fibronectin type-III domains, and a hydrophobic carboxy-terminus. The proline-rich region of each family member contains conserved a…	other	no	21.2141	69.9551	3.21025	1.68269	1.23651e-53	20.9131	21.5151	68.1154	71.7947
Serpinb1a	serine (or cysteine) peptidase inhibitor_ clade B_ member 1a serine (or cysteine) peptidase inhibitor, clade B, member 1a serine (or cysteine) peptidase inhibitor, clade B, member 1a, ov-serpin monocyte neutrophil elastase inhibitor (MNEI), SERPINB1 is a highly efficient inhibitor of neutrophil granule proteases, Jinx, Munc13-4, The small GTPase Rab27a and its effector Munc1	other	no	18.81	63.5425	3.16936	1.66419	1.2887e-17	18.7766	18.8433	44.2344	82.8507
Epx	eosinophil peroxidase; EPO, EPP-PEN, EPXD, EPX; Myeloperoxidase (MPO) and eosinophil peroxidase (EPO) are heme-containing enzymes, well known for their antimicrobial activity, are released in abundance by innate immune infiltrates at sites of inflammation and injury.	other (antimicrobial)	no	1.12509	6.93225	5.43852	2.44321	4.67632e-09	0.338198	1.91198	4.53559	9.32891
Ifitm3	interferon induced transmembrane protein 3; 1-8U, DSPA2b, IP15; dispanin subfamily A member 2b; fragilis protein; ifitm-like protein 1; interferon-induced transmembrane protein 3; interferon-inducible protein 15; The interferon-inducible transmembrane (IFITM) protein family members potently restrict the replication of multiple pathogenic viruses. Using a knockout mouse model, we now test this hyp…	other (antiviral	no	3.9325	57.8849	12.3828	3.63026	2.47137e-48	3.41083	4.45416	61.0998	54.6699
Ifit3	interferon-induced protein with tetratricopeptide repeats 3; Interferon-induced proteins with tetratricopeptide repeats (IFITs) are highly expressed effectors of innate immunity that inhibit viral replication. Inhibition of translation by IFIT family members is determined by their ability to interact selectively with the 5'-terminal regions of cap0-, cap1- and 5'ppp- mRNAs. under conditions of IF…	other (antiviral)	no	1.12517	9.31786	7.05985	2.81964	6.67006e-16	1.49665	0.753701	10.2806	8.35515
Ifit1	interferon-induced protein with tetratricopeptide repeats 1; C56, G10P1, IFI-56, IFI-56K, IFI56, IFIT-1, IFNAI1, ISG56, P56, RNM561; The antiviral replication effects of IFIT1. IFIT1 is primarily responsible for the antiviral action of interferon (IFN) alpha/beta against parainfluenza virus type 5 (PIV5)	other (antiviral)	no	1.11812	6.51333	5.18944	2.37558	8.78524e-14	1.37997	0.85627	6.94007	6.08659
Ifit2	interferon-induced protein with tetratricopeptide repeats 2; G10P2, GARG-39, IFI-54, IFI-54K, IFI54, IFIT-2, ISG-54 K, ISG-54K, ISG54, P54, cig42; The interferon-induced protein with tetratricopeptide repeats 2 (Ifit2), an interferon-stimulated gene (ISG) with possible RNA-binding capacity, is an important restriction factor for rabies virus.	other (antiviral)	no	2.23676	12.0053	5.04709	2.33545	2.32087e-28	2.53507	1.93846	11.006	13.0046
Mx1	MX dynamin-like GTPase 1; myxovirus (influenza virus) resistance 1; IFI-78K, IFI78, MX, MxA, Mx-1; Mx1 reveals innate pathways to antiviral resistance and lethal influenza disease.	other (antiviral)	no	4.37646	16.2704	3.56228	1.8328	5.95041e-16	5.46273	3.29019	19.2623	13.2786
Oas1a	2'-5' oligoadenylate synthetase 1A; 2'-5'-oligoadenylate synthetase 1, 40/46kDa; L3; The interferon-induced oligoadenylate synthetase (OAS) family is one of the most important immune response proteins to the viral infection. The OAS protein binds dsRNA and is activated to produce 2',5'-oligoadenylates, which lead to the activation of latent form of RNase L, resulting in degradation of cellular an…	other (antiviral)	no	8.40875	26.2608	3.02929	1.59898	1.20931e-12	11.5001	5.31742	27.7507	24.7709
Sln	sarcolipin; Sarcolipin (SLN) and phospholamban (PLN) are two small proteins that regulate the sarco(endo)plasmic reticulum Ca2+-ATPase pumps. The Sarcolipin (SLN) is a single trans-membrane protein that can self-assembly to dimer and oligomer for playing importantphysiological function. The N Terminus of Sarcolipin Plays an Important Role in Uncoupling Sarco-endoplasmic Reticulum Ca2+-ATPase (SER…	other (Ca transport)	no	0	15.0391	22.7146	4.50555	1.82744e-11	0	0	14.8845	15.1938
Cav2	caveolin 2; CAV; Caveolin-2 is a protein that in humans is encoded by the CAV2 gene. The protein encoded by this gene is a major component of the inner surface of caveolae, small invaginations of the plasma membrane, and is involved in essential cellular functions, including signal transduction, lipid metabolism, cellular growth control and apoptosis. This protein may function as a tumor suppress…	other (caveolae)	no	11.1879	35.9599	3.13645	1.64913	4.58367e-30	13.273	9.10279	37.9887	33.9311
Cep250	centrosomal protein 250; C-NAP1, CEP2, CNAP1;	other (centrosome)	no	86.229	299.618	3.38603	1.7596	8.34277e-98	85.155	87.303	310.351	288.885
Gsap	gamma-secretase activating protein; PION; γ-Secretase is a large enzyme complex comprising presenilin, nicastrin, presenilin enhancer 2, and anterior pharynx-defective 1 that mediates the intramembrane proteolysis of a large number of proteins including amyloid precursor protein and Notch. Recently, a novel γ-secretase activating protein (GSAP) was identified that interacts with γ-secretase and t…	other (g-secretase)	no	2.29702	13.5324	5.56253	2.47574	9.1851e-35	2.98561	1.60843	16.1762	10.8887
Hspa12b	heat shock 70kD protein 12B; Heat shock protein A12B (HSPA12B) is one of the HSP70 superfamily members and is mainly expressed in vascular endothelial cells. Heat shock protein A12B protects against sepsis-induced impairment in vascular endothelial permeability.	other (heat shock)	no	15.6174	254.999	15.7395	3.97632	7.94897e-271	16.5664	14.6684	261.932	248.066
Pla2g16	phospholipase A2, group XVI; AdPLA, H-REV107, H-REV107-1, HRASLS3, HREV107, HREV107-1, HREV107-3, HRSL3; The lipid-modifying enzyme PLA2G16 was identified as a picornavirus host factor that is required for a previously unknown event in the viral life cycle.Pla2g16 phospholipase mediates gain-of-function activities of mutant p53 (p53 target gene = PLA2G16 )	other (lipase)	no	13.8243	47.267	3.30741	1.7257	1.01372e-36	14.5402	13.1084	46.3899	48.1442
Spo11	SPO11 meiotic protein covalently bound to DSB; Spo11b, Spo11; Programming sites of meiotic crossovers using Spo11 fusion proteins.	other (meiosis)	no	1.49806	5.6385	3.03297	1.60073	0.000133954	1.85204	1.14408	8.73562	2.54138
Cmtm4	CKLF-like MARVEL transmembrane domain containing 4; CKLFSF4; CMTM4 is the most conserved member of chemokine-like factor (CKLF)-like MARVEL transmembrane domain-containing (CMTM) family on chromosome 16q22.1, a locus that harbors a number of tumor-suppressor genes. We identify, using a haploid genetic screen, CMTM6, a type-3 transmembrane protein of previously unknown function, as a regulator of …	other (PD-L1 reg.)	no	1.88415	6.11385	3.11208	1.63788	1.66128e-17	1.95053	1.81777	5.9484	6.27931
Rpl3l	ribosomal protein L3-like	other (ribosomal protein)	no	7.20326	41.7715	5.58145	2.48064	1.0157e-39	9.29246	5.11406	45.3533	38.1896
Bcl2l2	BCL2-like 2; BCL-W, BCL2-L-2, BCLW, Gtrgal2, Gtrosa41; Unlike BCL-2 and BCL-XL, the closest antiapoptotic relative BCL-W is required for spermatogenesis, but was considered dispensable for all other cell types. Here, however, we have exposed a critical role for BCL-W in B cell survival and lymphomagenesis. BCL-W has a fundamental role in B cell survival and lymphomagenesis.	other (survival)	no	2.88566	11.9709	3.93046	1.9747	1.11516e-21	3.30573	2.46559	13.1169	10.8249
Tert	telomerase reverse transcriptase	other (telomeres)	no	3.41887	11.6064	3.22422	1.68895	2.27259e-14	3.87079	2.96695	12.9468	10.266
Zfyve28	zinc finger, FYVE domain containing 28; LST2, LYST2; Monoubiquitinylation regulates endosomal localization of Lst2, a negative regulator of EGF receptor signaling. Genetic screens performed in worms identified major regulators of the epidermal growth factor receptor (EGFR) pathway, including the ubiquitin ligase Cbl/SLI-1. Here we focus on the less-characterized Lst2 protein and confirm suppressi…	protein trafficking (endosome)	no	0.384614	32.0397	64.099	6.00223	3.26581e-76	0.359332	0.409896	37.0242	27.0553
Rtp4	receptor transporter protein 4; IFRG28, Z3CXXC4;Cell surface targeting of mu-delta opioid receptor heterodimers by RTP4. We report the characterization of RTP4, a Golgi chaperone, as a regulator of the levels of heterodimers at the cell surface. We show that the association with RTP4 protects mu-delta receptors from ubiquitination and degradation. This leads to increases in surface heterodimer le…	protein trafficking (endosome)	no	8.93263	47.8944	5.17622	2.3719	2.31606e-39	11.3234	6.54181	50.9081	44.8807
Ear1	eosinophil-associated, ribonuclease A family, member 1; EAR-1, ECP 1, Raf1, YMR171C; Ear1p and Ssh4p are new adaptors of the ubiquitin ligase Rsp5p for cargo ubiquitylation and sorting at multivesicular bodies. Ear1p/Ssh4p recruit Rsp5p and assist it in its function at MVBs by directing the ubiquitylation of specific cargoes.	protein trafficking (endosome)	no	0.975735	5.44451	3.25416	1.70228	0.0321897	0.365205	1.58626	1.04526	9.84376
Rhobtb1	Rho-related BTB domain containing 1. RhoBTB (BTB stands for broad-complex, tramtrack, bric brac) proteins are tumor suppressors involved in the formation of cullin 3 (Cul3)-dependent ubiquitin ligase complexes. we have identified MUF1 as the first substrate for RhoBTB-Cul3 ubiquitin ligase complexes. Identification of substrates of these complexes will result in better understanding of the tumor …	protein turnover	no	1.62186	33.299	18.9794	4.24636	1.03298e-104	1.96819	1.27554	37.0824	29.5155
Slpi	secretory leukocyte peptidase inhibitor; ALK1, ALP, BLPI, HUSI, HUSI-I, MPI, WAP4, WFDC4; Secretory leukocyte protease inhibitor (SLPI), 11.7 kDa serine protease inhibitor, is produced primarily in the respiratory tract, but it is often elevated in lung, head/neck and ovarian cancers .Secretory leukocyte protease inhibitor (SLPI) is an innate immune peptide present on the genitourinary tract muco…	protein turnover	no	5.30364	66.9789	11.157	3.47987	1.27225e-29	4.30408	6.30321	65.5868	68.371
Trim63	tripartite motif-containing 63; IRF, MURF1, MURF2, RNF28, SMRZ; E3 ubiquitin protein ligase; The Ubiquitin Proteasome System (UPS) is mainly responsible for the increased protein breakdown observed in muscle wasting. The E3 ligase MuRF1 is so far the only enzyme known to direct the main contractile proteins for degradation (i.e. troponin I, myosin heavy chains and actin).	protein turnover	no	3.98149	25.9013	6.27638	2.64993	4.61658e-16	7.03145	0.931536	39.3026	12.5
Asb2	ankyrin repeat and SOCS box-containing 2; ASB2 is the specificity subunit of an E3 ubiquitin ligase complex; ASB2 targets the actin-binding proteins filamin A and B for proteasomal degradation	protein turnover	no	21.2207	141.513	5.88973	2.5582	3.67111e-15	18.4628	23.9786	141.762	141.265
Serpinf1	serine (or cysteine) peptidase inhibitor, clade F, member 1; serpin peptidase inhibitor, clade F (alpha-2 antiplasmin, pigment epithelium derived factor), member 1; EPC-1, Pedf, Pedfl, Sdf3;	protein turnover	no	6.81394	26.5742	3.66472	1.8737	2.19106e-21	7.8321	5.79578	32.0803	21.0681
Usp2	ubiquitin specific peptidase 2; UBP41, USP9; The Deubiquitylase USP2 Regulates the LDLR Pathway by Counteracting the E3-Ubiquitin Ligase IDOL.	protein turnover	no	3.48057	12.1695	3.38217	1.75795	6.84939e-14	4.35748	2.60367	13.4727	10.8663
Ctse	cathepsin E; CE, CatE; Cathepsin E is a nonlysosomal intracellular aspartic protease whose function has been described only in antigen processing.	protein turnover	yes	12.1505	42.4119	3.36291	1.74971	6.2001e-22	12.8173	11.4836	42.2663	42.5575
Ptn	pleiotrophin; HARP, HB-GAM, HBBN, HBGF-8, HBNF, OSF, Osf-1, Osf1; Ptn is a pleiotropic growth factor involving in the regulation of cellular proliferation and differentiation, but its biological function in uterine decidualization remains unknown. Annealing helicase HARP closes RPA-stabilized DNA bubbles non-processively. Pleiotrophin (PTN), a multifunctional growth factor, is up-regulated in man…	secreted	no	0	9.83628	72.6347	6.18259	3.94985e-21	0	0	8.76424	10.9083
Smoc1	SPARC related modular calcium binding 1; OAS; SMOC (Secreted Modular Calcium binding protein); SMOC Binds to Pro-EGF, but Does Not Induce Erk Phosphorylation via the EGFR. Secreted modular calcium-binding protein 1 (SMOC1) is a matricellular protein that potentially interferes with growth factor receptor signalling. Role of secreted modular calcium-binding protein 1 (SMOC1) in transforming growth…	secreted	no	7.22908	247.667	32.7521	5.03352	3.0158e-212	8.03283	6.42532	236.423	258.91
Nrtn	neurturin; NTN; Neurturin (NRTN) provides trophic support to neurons and is considered a therapeutic agent for neurodegenerative diseases, such as Parkinson's disease. It binds to its co-receptor GFRa2 and the resulting NRTN:GFRa2 complex activates the transmembrane receptors RET or NCAM. Neurturin is a PGC-1α1-controlled myokine that promotes motor neuron recruitment and neuromuscular junction f…	secreted	no	0.12488	6.69088	12.578	3.65283	3.25088e-09	0.12709	0.12267	9.89388	3.48787
Tnfsf10	Trail; tumor necrosis factor (ligand) superfamily, member 10; APO-2L, Ly81, TL2, Trail; TNF-related apoptosis inducing ligand; TNF-related apoptosis-inducing ligand; TRAIL/APO2L; tumor necrosis factor ligand superfamily member 10	secreted	yes	0.702705	10.3872	11.2118	3.48695	6.47345e-20	0.99929	0.40612	10.7479	10.0265
Crhbp	corticotropin releasing hormone binding protein; CRF-binding protein; CRH-BP; corticotropin releasing hormone-binding protein; corticotropin-releasing factor-binding protein; corticotropin-releasing hormone-binding protein; no literature about lymphocytes corticotropin releasing hormone binding protein	secreted	no	0.381333	6.9853	11.0464	3.4655	1.35858e-18	0.464056	0.298611	8.05763	5.91297
Itih5	inter-alpha-trypsin inhibitor heavy chain family, member 5; ITI heavy chain H5; ITI-HC5; inter-alpha trypsin inhibitor heavy chain precursor 5; inter-alpha-inhibitor heavy chain 5; Inter-alpha-trypsin inhibitors (ITIs) are protease inhibitors stabilizing the extracellular matrix. ITIs consist of one light (bikunin) and two heavy chains (ITIHs). inter-alpha-trypsin inhibitor heavy chain H5; The ge…	secreted	no	2.08156	21.5504	9.8231	3.29618	4.56576e-76	2.27949	1.88363	20.0512	23.0496
Vegfa	vascular endothelial growth factor A; MVCD1, VEGF, VPF	secreted	no	7.55365	69.6017	8.76026	3.13097	6.33853e-138	8.10049	7.00681	82.0376	57.1658
Dpt	dermatopontin; TRAMP, EQ-1, Eq1; Dermatopontin is a novel regulator of the CdCl2-induced decrease in claudin-11 expression. Dermatopontin (DPT), an extracellular matrix (ECM) protein, has been previously shown to be upregulated in the infarct zone of experimentally induced myocardial infarction (MI) rats. Dermatopontin promotes adhesion, spreading and migration of cardiac fibroblasts in vitro.	secreted	no	3.12905	20.7262	6.02958	2.59206	1.23383e-21	3.49668	2.76142	22.8362	18.6163
Pf4	platelet factor 4; CXCL4, PF-4, SCYB4; Platelets are inflammatory anuclear cells with a well-established role in the development and manifestation of atherosclerosis. Activated platelets secrete a plethora of chemokines including CXCL4 or platelet factor 4 (PF4), CCL5, CXCL12 or stromal cell derived factor-1α (SDF-1α), CXCL16 and others.	secreted	no	0.663331	7.17444	5.24978	2.39226	0.00158073	1.32666	0	7.84726	6.50163
Slit1	slit homolog 1 (Drosophila); MEGF4, SLIL1, SLIT-1, SLIT3; SLIT1 gene at human chromosome 10q24.1, SLIT2 gene at 4p15.31, and SLIT3 gene at 5q34-q35.1 encode large secreted proteins functioning as ligands for Roundabout (Robo) receptors. SLIT-ROBO signaling pathway is implicated in neurogenesis, angiogenesis, and immune response through the regulation of axonal guidance, endothelial cell migration…	secreted	no	6.29205	27.2238	4.1696	2.05991	1.92794e-49	6.37902	6.20508	28.4163	26.0314
Agrn	agrin; AGRIN, CMS8, CMSPPD; Agrin as a Mechanotransduction Signal Regulating YAP through the Hippo Pathway. ECM proteoglycan Agrin. Agrin transduces matrix and cellular rigidity signals that enhance stability and mechanoactivity of YAP through the integrin-focal adhesion- and Lrp4/MuSK receptor-mediated signaling pathways.	secreted	no	2.90688	11.9092	3.94929	1.98159	1.01854e-24	3.84101	1.97276	15.3908	8.42754
Lax1	lymphocyte transmembrane adaptor 1; linker for activation of X cells; lymphocyte transmembrane adapter 1; membrane-associated adapter protein LAX; Negative regulation of TCR signaling by linker for activation of X cells (LAX) via phosphotyrosine-dependent and -independent mechanisms. LAX is a transmembrane adaptor protein that is expressed in both T and B cells. Upon stimulation via the antigen r…	signal transducer	no	10.3726	618.616	56.7327	5.82611	0	10.5831	10.1621	586.904	650.328
Plekhg1	pleckstrin homology domain containing, family G (with RhoGef domain) member 1; ARHGEF41; Rho guanine nucleotide exchange factors involved in cyclic-stretch-induced reorientation of vascular endothelial cells.	signal transducer	no	0.309247	12.5309	33.3751	5.0607	2.83385e-73	0.263042	0.355451	13.6317	11.43
Spry1	sprouty RTK signaling antagonist 1; sprouty homolog 1, antagonist of FGF signaling (Drosophila); prout homologue 1 (SPRY1), a upstream mediator of MAPK signal pathway,	signal transducer	no	1.02884	32.3507	25.6561	4.68123	4.14468e-58	1.20092	0.856767	25.7041	38.9973
Lat	linker for activation of T cells;	signal transducer	no	4.20658	125.25	21.9084	4.45341	3.55697e-34	5.05723	3.35592	108.92	141.58
Sla2	Src-like-adaptor 2	signal transducer	no	0.634469	14.6077	18.0241	4.17185	8.65938e-40	0.518393	0.750545	14.1248	15.0906
Ankrd6	ankyrin repeat domain 6; diversin; Ankrd6 is related to the Drosophila gene Diego, which interacts with Flamingo in the regulation of planar cell polarity; Ankyrin repeat domain 6 (ANKRD6) is a ubiquitous protein that associates with early development in mammals and is highly expressed in the brain, spinal cord, and heart of humans. Centrosomal localization of Diversin and its relevance to Wnt si…	signal transducer	no	3.75426	68.2462	17.1903	4.10352	3.10463e-154	3.15788	4.35064	63.901	72.5915
Zap70	zeta-chain (TCR) associated protein kinase 70kDa zeta-chain (TCR) associated protein kinase 70kDa	signal transducer	no	4.26238	77.6775	17.0664	4.09308	2.41635e-94	3.45906	5.0657	75.8562	79.4989
Parvb	parvin, beta; CGI-56 6, D15Gsk1, affixin; Structural basis for paxillin binding and focal adhesion targeting of -parvin. -Parvin is a cytoplasmic adaptor protein that localizes to focal adhesions where it interacts with integrin-linked kinase and is involved in linking integrin receptors to the cytoskeleton. It has been reported that despite high sequence similarity to -parvin, -parvin does not b…	signal transducer	no	0.65758	11.2278	14.2503	3.83292	7.47057e-50	0.807098	0.508061	11.2086	11.247
Ptpn22	protein tyrosine phosphatase, non-receptor type 22 (lymphoid); LYP, LYP1, LYP2, PEP.5, PTPN22.6, PTPN8, PTPN22; PTPN22 encodes a tyrosine phosphatase that is expressed by haematopoietic cells and functions as a key regulator of immune homeostasis by inhibiting T-cell receptor signalling and by selectively promoting type I interferon responses after activation of myeloid-cell pattern-recognition r…	signal transducer	no	0.262645	5.54505	13.2689	3.72998	1.20116e-21	0.0901615	0.435129	5.83199	5.25812
Gimap4	GTPase, IMAP family member 4; Ian-1, Ian1, Imap4; GTPase IMAP family member 4; immune associated nucleotide 1; immunity-associated protein 4; Gimap4, a member of the newly identified GTPase of the immunity-associated protein family (Gimap), is strongly induced by the pre-T-cell receptor in precursor T lymphocytes, transiently shut off in double-positive thymocytes, and reappears after TCR-mediate…	signal transducer	no	0.599316	9.3811	11.0328	3.46373	3.87602e-27	0.574643	0.623989	9.53922	9.22298
Gbp7	guanylate binding protein family_ member 6; GBP-6; GTP-binding protein 6; guanine nucleotide-binding protein 6; guanylate-binding protein 6; macrophage activation 2 like; A family of IFN--inducible 65-kD GTPases protects against bacterial infection; we examined a complete mouse 65-kilodalton (kD) guanylate-binding protein (Gbp) gene family as part of a 43-member IFN--inducible guanosine triphosph…	signal transducer	no	1.5819	18.5253	10.8384	3.43807	2.4861e-88	1.75756	1.40625	21.0479	16.0027
Lgals3bp	Lectin, galactoside-binding, soluble, 3 binding protein; 90K, BTBD17B, CyCAP, M2BP, MAC-2-BP, TANGO10B, gp90; The lectin, galactoside-binding, soluble, 3 binding protein has antitumor activity in colorectal cancer via suppression of Wnt signaling through ISGylation-dependent ubiquitination of beta-catenin.	signal transducer	no	5.12762	54.5809	9.8045	3.29344	2.99648e-83	5.27728	4.97797	67.0763	42.0855
Socs2	Suppressor of cytokine signaling 2; CIS2, Cish2, SOCS-2, SSI-2, SSI2, STATI2 ; Suppressor of cytokine signaling 2 inhibits the development of Th2 cells and allergic immune responses.	signal transducer	no	5.73529	63.865	9.79691	3.29233	1.72592e-30	6.16814	5.30244	66.4229	61.3072
Uaca	uveal autoantigen with coiled-coil domains and ankyrin repeats; nucling; Nucling played an important role in mammary gland involution by regulating NF-κB and STAT3 signaling pathways. UACA (uveal autoantigen with coiled-coil domains and ankyrin repeats) is a specific Rab39A/B-binding protein. UACA functions as a Rab39A effector in the retinoic acid-induced differentiation of Neuro2A cells.Nucling…	signal transducer	no	5.44989	55.5011	9.78884	3.29114	2.74724e-149	6.19529	4.7045	59.8337	51.1685
Sspn	sarcospan; DAGA5, KRAG, NSPN, SPN1, SPN2; Duchenne muscular dystrophy is a fatal cardiac and skeletal muscle disease resulting from mutations in the dystrophin gene. We have previously demonstrated that a dystrophin-associated protein, sarcospan (SSPN), ameliorated Duchenne muscular dystrophy skeletal muscle degeneration by activating compensatory pathways that regulate muscle cell adhesion (lami…	signal transducer	no	1.47205	15.0827	9.47131	3.24356	3.12247e-30	1.97615	0.967944	19.3822	10.7832
Plekhg5	pleckstrin homology domain containing, family G (with RhoGef domain) member 5; Syx, Tech; The Rho-specific guanine nucleotide exchange factor Plekhg5 modulates cell polarity, adhesion, migration, and podosome organization in macrophages and osteoclasts. Plekhg5 affects cell polarity, migration, adhesion, degradation, and podosome organization in macrophages and osteoclasts.	signal transducer	no	4.23365	40.9344	9.162	3.19566	8.5703e-90	4.46758	3.99972	43.0301	38.8388
Gbp6	guanylate binding protein 6; Mpa2l; A family of IFN-γ-inducible 65-kD GTPases protects against bacterial infection. Family-wide loss-of-function analysis found that at least four Gbps--Gbp1, Gbp6, Gbp7, and Gbp10--conferred cell-autonomous immunity to listerial or mycobacterial infection within macrophages and gene-deficient animals. Specific 65-kD Gbps coordinate a potent oxidative and vesicular…	signal transducer	no	0.594612	5.70241	8.20458	3.03643	4.12347e-22	0.753087	0.436137	6.82837	4.57645
Srgap3	SLIT-ROBO Rho GTPase activating protein 3; Gbi, MEGAP, WRP, ARHGAP14; A single PXXP motif in the C-terminal region of srGAP3 mediates binding to multiple SH3 domains. The Slit-Robo GTPase activating protein 3 (srGAP3) is an important modulator of actin cytoskeletal dynamics and has an important influence on a variety of neurodevelopmental processes. A link between the nuclear-localized srGAP3 and…	signal transducer	no	0.944796	8.30289	8.18986	3.03384	4.10465e-45	0.73156	1.15803	7.47071	9.13506
Gimap7	GTPase, IMAP family member 7; IAN7, Ian3; GTPases of immunity-associated proteins (GIMAPs) are regulators of lymphocyte survival and homeostasis. We previously determined the structural basis of GTP-dependent GIMAP2 scaffold formation on lipid droplets. To understand how its GTP hydrolysis is activated, we screened for other GIMAPs on lipid droplets and identified GIMAP7. In contrast to GIMAP2, G…	signal transducer	no	2.01343	19.2756	8.10513	3.01884	2.18445e-21	2.04906	1.9778	20.1744	18.3767
Fam13a	family with sequence similarity 13, member A; ARHGAP481, Precm1; FAM13A is a modifier gene of cystic fibrosis lung phenotype regulating rhoa activity, actin cytoskeleton dynamics and epithelial-mesenchymal transition.	signal transducer	no	3.30053	28.0655	7.97221	2.99498	1.32651e-51	3.2102	3.39086	24.7555	31.3756
Rapgef3	Rap guanine nucleotide exchange factor (GEF) 3; CAMP-GEFI, EPAC, EPAC1; EORAC1; Rap guanine nucleotide exchange factor (GEF) 3 is an exchange protein directly activated by cAMP and is involved in the regulation of adhesion, leukocyte chemotaxis,phagocytosis and bacterial killing in monocyte/macrophages.	signal transducer	no	21.4888	175.288	7.90067	2.98198	4.34311e-181	20.7532	22.2244	164.645	185.93
Prkch	protein kinase C, eta; PKC-L, PKCL, PRKCL, nPKC-eta; PRKCH regulates hematopoietic stem cell function and predicts poor prognosis in acute myeloid leukemia. Protein kinase C-η controls CTLA-4-mediated regulatory T cell function.	signal transducer	no	1.1016	9.43008	7.56359	2.91907	2.35172e-40	1.02434	1.17886	7.89328	10.9669
Rgs16	regulator of G-protein signaling 16; A28-RGS14, A28-RGS14P, RGS-R, Rgs14, Rgsr; Immune cells express powerful and harmful effectors that require tight regulation. Heterotrimeric G proteins are critical mediators in translating extracellular signals into cell responses, which need a fine-tuned regulation for the control of cell activation. Regulator of G-protein signalling 16 (RGS16) has been iden…	signal transducer	no	21.5777	146.856	6.48198	2.69644	1.08665e-63	23.1629	19.9926	124.367	169.345
Dab2ip	disabled 2 interacting protein; AIP-1, DIP1/2; Dab2IP (DOC-2/DAB2 interacting protein) is a GTPase-activating protein and regulates neuronal positioning, Rap1 activity and integrin signaling in the developing cortex. Dab2IP plays an important role in the migration and positioning of a subpopulation of later-born (layers II-IV) neurons, likely through the regulation of Rap1 and integrin signaling.…	signal transducer	no	9.61613	63.7417	6.43136	2.68512	1.41711e-163	8.9487	10.2835	61.9522	65.5313
Lzts2	leucine zipper, putative tumor suppressor 2; LAPSER1, inhibits nuclear translocation of beta-catenin and its transactivation activity. Lzts2 regulates embryonic cell movements and dorsoventral patterning through interaction with and export of nuclear -catenin in zebrafish. Leucine zipper tumor suppressor 2 inhibits cell proliferation and regulates Lef/Tcf-dependent transcription through Akt/GSK3 …	signal transducer	no	2.13995	14.0558	6.07718	2.6034	1.15752e-31	2.00294	2.27697	14.0641	14.0476
Ipcef1	interaction protein for cytohesin exchange factors 1; PIP3-E; IPCEF1, a scaffold that binds to cytohesin 2, is required for cytohesin-induced scattering. We report here that IPCEF1 is actually the C-terminal half of CNK3. CNKs are scaffolds involved in signal transduction downstream of Ras. CNK3 and IPCEF1 produce a single protein that is required for HGF dependent Arf6 activation and migration. …	signal transducer	no	4.46642	27.3188	5.86315	2.55168	1.41987e-76	4.18124	4.75161	23.9705	30.6672
Plcd3	Phospholipase C, delta 3; PLC-delta-3; Phospholipase Cdelta3 regulates RhoA/Rho kinase signaling and neurite outgrowth. Phospholipase Cd3 (PLCd3) is a key enzyme regulating phosphoinositide metabolism; however, its physiological function remains unknown. Because PLCd3 is highly enriched in the cerebellum and cerebral cortex, we examined the role of PLCd3 in neuronal migration and outgrowth. Exoge…	signal transducer	no	20.2697	120.618	5.72381	2.51698	4.45484e-57	20.4177	20.1216	120.362	120.873
Trib3	tribbles homolog 3 (Drosophila); RP23-396N8.1, Ifld2, Nipk, SINK, SKIP3, TRB-3, Trb3; TRB-3; neuronal cell death inducible putative kinase; neuronal cell death-inducible putative kinase; p65-interacting inhibitor of NF-kappa-B; p65-interacting inhibitor of NF-kappaB; tribbles homolog 3; Tribbles homolog 3 (TRB3, also known as TRIB3, NIPK and SKIP3), a human homolog of Drosophila Tribbles, has bee…	signal transducer	yes	2.37244	13.6408	5.24898	2.39204	2.72607e-22	2.72577	2.01912	13.8612	13.4204
Gimap3	GTPase, IMAP family member 3; Gimap5, Ian4; Gimap3 regulates tissue-specific mitochondrial DNA segregation. Gimap3 is important for T cell development and survival, suggesting that leukocyte survival may be a key factor in the genetic regulation of mtDNA sequence variants and in modulating human mitochondrial diseases. Gimap3 is a membrane-anchored GTP ase with a critical role in T cell developme…	signal transducer	no	0.890209	5.06789	4.73849	2.24443	2.70057e-12	0.727345	1.05307	5.62071	4.51507
Cass4	Cas scaffolding protein family member 4, CAS4, HEFL, HEPL, novel branch of the Cas protein family, designated HEPL (for HEF1-Efs-p130Cas-like)	signal transducer	yes	2.08608	10.7872	4.68305	2.22745	7.67973e-22	2.31227	1.85988	8.18225	13.3922
Ccdc88b	coiled-coil domain containing 88B. Gipie, ER stress signaling coiled-coil domain containing 88B, Gipie, ER stress signaling	signal transducer	yes	16.2703	74.0762	4.32857	2.11389	1.20209e-47	15.2062	17.3344	84.1923	63.9601
Emilin1	elastin microfibril interfacer 1; EMI, EMILIN, gp115; ortic valve disease (AVD) is characterized by elastic fiber fragmentation (EFF), fibrosis and aberrant angiogenesis. Emilin1 is an elastin-binding glycoprotein that regulates elastogenesis and inhibits TGF- signaling, but the role of Emilin1 in valve tissue is unknown. Proteolysis of the extracellular matrix (ECM) is a key event in tumor growt…	signal transducer	no	1.38332	6.40291	4.11448	2.04071	3.91883e-18	1.42624	1.34041	8.4649	4.34093
Rps6ka2	ribosomal protein S6 kinase, polypeptide 2; HU-2, MAPKAPK1C, RSK, RSK3, S6K-alpha, S6K-alpha2, p90-RSK3, p90RSK2, pp90RSK3; p90 ribosomal S6 kinase 2 (p90RSK2) is important in diverse cellular processes including gene expression, cell proliferation, and survival. We found that p90RSK2 is commonly activated in diverse leukemia cell lines expressing different leukemogenic tyrosine kinases, includin…	signal transducer	no	5.42521	22.897	4.07293	2.02607	1.3083e-48	4.95425	5.89618	20.9253	24.8688
Inpp1	inositol polyphosphate-1-phosphatase	signal transducer	no	16.9095	70.2237	4.00966	2.00348	1.85385e-39	18.4686	15.3504	72.996	67.4513
Arl11	ADP-ribosylation factor-like 11; ARLTS1; ARLTS1 (ADP-ribosylation factor-like tumor suppressor gene 1) is a member of the ARF family of the Ras superfamily of small GTPases that are known to be involved in multiple regulatory pathways altered in human carcinogenesis.	signal transducer	no	1.24612	5.95104	3.99005	1.99641	2.6802e-10	1.05274	1.43951	6.22697	5.67511
Gimap8	GTPase, IMAP family member 8; IAN-9, IAN6, IAN9, IANT, IMAP8; GTPases of the immunity-associated protein family (GIMAPs) are predominantly expressed in mature lymphocytes. Studies of rodents deficient in GIMAP1, GIMAP4, or GIMAP5 have demonstrated that these GTPases regulate lymphocyte survival. In contrast to the other family members, GIMAP8 contains three potential GTP-binding domains (G-domain…	signal transducer	no	6.35613	25.2409	3.82227	1.93443	5.43584e-38	6.6412	6.07106	26.7518	23.7299
Sgk1	serum/glucocorticoid regulated kinase 1; SGK1 may play an important role in macrophage recruitment and M2 macrophage activation by activating the STAT3 pathway; SGK1, a kinase involved in epithelial ion transport and cell survival	signal transducer	no	64.1194	284.25	3.7136	1.89282	5.24785e-06	54.7011	73.5378	145.586	422.914
Gbp4	guanylate binding protein 4; Mag-2, Mpa-2, Mpa2; Guanylate binding protein 4 negatively regulates virus-induced type I IFN and antiviral response by targeting IFN regulatory factor 7. GBP4 is a negative regulator of virus-triggered IFN-I production, and it is identified as a novel protein targeting IRF7 and inhibiting its function.	signal transducer	no	14.5457	55.2279	3.70456	1.8893	9.26188e-44	15.9007	13.1907	54.9394	55.5163
Spata13	spermatogenesis associated 13; APC-stimulated guanine nucleotide exchange factor 2; ARHGEF29, ASEF2; The Rho-family GEF Asef2 activates Rac to modulate adhesion and actin dynamics and thereby regulate cell migration	signal transducer	no	25.1093	94.6363	3.67914	1.87937	2.92668e-87	22.623	27.5957	92.3721	96.9005
Fyn	FYN oncogene related to SRC, FGR, YES,	signal transducer	no	33.8393	122.8	3.53296	1.82088	3.21764e-71	31.6829	35.9957	125.74	119.859
Prkcq	protein kinase C, theta; PKC-theta, PKCtheta, Pkcq; protein kinase C (PKC), in cooperation with PKC, is essential for T-cell signaling and function. Protein kinase C- promotes Th17 differentiation via upregulation of Stat3.	signal transducer	no	2.8866	10.7273	3.50332	1.80872	3.61551e-15	2.6293	3.14391	9.29999	12.1547
Gbp2	guanylate binding protein 2_ interferon-inducible; GBP-2; GTP-binding protein 2; guanine nucleotide-binding protein 2; huGBP-2; interferon-induced guanylate-binding protein; The interferon-gamma-induced GTPase, mGBP-2, inhibits tumor necrosis factor alpha (TNF-alpha) induction of matrix metalloproteinase-9 (MMP-9) by inhibiting NF-kappaB and Rac protein; The interferon-gamma-induced murine guanyl…	signal transducer	yes	4.57032	15.5254	3.23227	1.69255	7.08129e-16	5.61359	3.52704	16.3093	14.7416
Ppapdc1b	phosphatidic acid phosphatase type 2 domain containing 1B; DPPL1, HTPAP, Ppapdc1; PPAPDC1B is a phosphatase protein.	signal transducer	no	3.34364	11.5061	3.15844	1.65921	7.01033e-07	3.53296	3.15433	11.3251	11.687
Pde2a	phosphodiesterase 2A_ cGMP-stimulated phosphodiesterase 2A, cGMP-stimulated	signal transducer	no	332.837	1069.78	3.1402	1.65086	4.60694e-96	312.104	353.571	1028.28	1111.28
Igtp	interferon gamma induced GTPase; Irgm3; Interferon gamma-induced GTPase (IGTP), which is also named Irgm3, has been widely described in regulating host resistance against intracellular pathogens. Previous researches have demonstrated that IGTP exerts beneficial function during coxsackievirus B3 (CVB3) infection. IGTP might play a critical role in protecting neurons from apoptosis after ICH.	signal transducer	no	26.2415	84.0375	3.10466	1.63444	3.01757e-28	26.8638	25.6193	83.2883	84.7867
Gbp5	guanylate binding protein 5;GBP-5; Inducible GBP5 Mediates the Antiviral Response via Interferon-Related Pathways during Influenza A Virus Infection. GBP5 inhibited virus replication through the activation of IFN signaling and proinflammatory factors.	signal transducer	no	9.36492	29.3689	3.02431	1.59661	7.98346e-22	9.42497	9.30487	29.4635	29.2743
Rhob	ras homolog family member B; ARH6, ARHB, MST081, MSTP081, RHOH6; RhoB, a small GTPase recognized as tumour suppressor by promoting death of transformed cells. RhoB promotes ?H2AX dephosphorylation and DNA double-strand break repair.	signal transducer	no	112.196	378.821	3.01562	1.59246	1.34523e-05	50.4406	173.952	148.577	609.064
Sh2d2a	SH2 domain containing 2A; F2771, SCAP, TSAD, VRAP, Lad, Ribp, Tsad; The Lck and Src binding adaptor protein TSAd (T cell specific adaptor) regulates actin polymerization in T cells and endothelial cells. The molecular details as to how TSAd regulates this process remain to be elucidated. Recruitment of Lck and SLP-76 to Nck by TSAd could be one mechanism by which TSAd promotes actin polymerizatio…	signal transducer (actin skeleton)	no	0.980736	5.87995	5.46046	2.44902	3.94985e-21	1.03835	0.923117	5.78736	5.97254
Cyth3	cytohesin 3; ARNO3, GRP1, PSCD3, cytohesin-3; Arf6 guanine nucleotide exchange factor (GEF) Grp1. Cytohesins are Arf guanine nucleotide exchange factors (GEFs) that regulate membrane trafficking and actin cytoskeletal dynamics.	signal transducer (actin skeleton)	no	11.1906	60.4024	5.21206	2.38185	2.26151e-90	11.4334	10.9479	64.8917	55.9131
Zbp1	Z-DNA binding protein 1; DAI, DLM-1, DLM1; Z-DNA-binding protein 1 (ZBP1) as an innate sensor of influenza A virus (IAV). sensing of IAV RNA by retinoic acid inducible gene I (RIG-I) initiates ZBP1-mediated cell death via the RIG-I-MAVS-IFN-β signaling axis. IAV infection induces ubiquitination of ZBP1, suggesting potential regulation of ZBP1 function through posttranslational modifications.	signal transducer (antiviral)	no	22.3028	107.837	4.67786	2.22585	1.73087e-66	23.584	21.0217	112.891	102.783
Fam212a	family with sequence similarity 212, member A; INKA1; PAK4 is a metazoan-specific kinase acting downstream of Cdc42. Here we describe the structure of human PAK4 in complex with Inka1, a potent endogenous kinase inhibitor.	signal transducer (Cdc42 inh)	no	5.84295	54.4014	8.52429	3.09158	1.05889e-51	6.1269	5.55899	57.5178	51.2851
Sema4g	sema domain, immunoglobulin domain (Ig), transmembrane domain (TM) and short cytoplasmic domain, (semaphorin) 4G; semaphorin 4G; Semaphorin 4C and 4G are ligands of Plexin-B2 required in cerebellar development. Semaphorins and Plexins are cognate ligand-receptor families that regulate important steps during nervous system development. The Plexin-B2 receptor is critically involved in neural tube c…	surface receptor	no	0.653159	16.1541	21.4903	4.42562	3.61643e-47	0.664719	0.6416	15.6351	16.6731
Ly6a	Sca1	surface receptor	no	2.86079	125.624	21.0038	4.39258	2.8847e-17	2.46531	3.25626	170.236	81.0122
Ifnlr1	interferon lambda receptor 1; CRF2/12, IFNLR, IL-28R1, IL28RA, LICR2; ype III interferons (IFNs) (or IFN-λ) are the latest addition to the IFN family.	surface receptor	no	0.287781	5.88362	14.6289	3.87074	8.24422e-30	0.356555	0.219007	5.82613	5.94111
Il12rb1	Interleukin 12 receptor, beta 1; CD212, IL-12R[b]; Interleukin 12 receptor is a type I cytokine receptor, binding interleukin 12. The interleukin 12 receptor, beta 1, is part of IL12 receptor complex and is essential for human resistance to multiple intracellular pathogens (Th1 cells).	surface receptor	no	1.02545	14.5928	12.2979	3.62034	4.85001e-40	1.177	0.873894	16.5844	12.6012
Emb	embigin embigin	surface receptor	no	0.217098	7.44991	11.8525	3.56712	2.48129e-10	0.0991708	0.335026	9.9911	4.90871
Fcrl6	Fc receptor-like 6; FcRH6, mIFGP6, moFcRH6; Cutting edge: FcR-like 6 is an MHC class II receptor. Fc receptor-like 6 (FCRL6), the most recently characterized member of the FCRL family, is a cell surface glycoprotein with tyrosine-based regulatory potential. An extensive survey of human hematopoietic tissues disclosed that FCRL6 expression by NK- and T-cell subpopulations increases as a function o…	surface receptor	no	3.31515	40.9681	11.3544	3.50518	1.27237e-67	4.00771	2.62259	37.7944	44.1418
Lphn2	latrophilin 2; CIRL2, CL2, LEC1, LPHH1, CIRL-2; calcium-independent alpha-latrotoxin receptor 2; latrophilin 1; latrophilin homolog 1; latrophilin homolog 2 (cow); latrophilin-2; lectomedin-1; no proper literature latrophilin 2; CIRL2, CL2, LEC1, LPHH1; latrophilin 2; CIRL-2; calcium-independent alpha-latrotoxin receptor 2; latrophilin, a G-coupled, seven span transmembrane protein, which binds a…	surface receptor	no	4.52771	53.4587	11.3061	3.49903	4.71615e-152	4.59728	4.45813	51.9186	54.9987
Lrrc15	leucine rich repeat containing 15; LIB; In an effort to identify astrocyte-derived molecules that may be intimately associated with progression of Alzheimer's disease (AD), Lib, a type I transmembrane protein belonging to leucine-rich repeat superfamily, has been identified as a distinctly inducible gene, responsive to beta-amyloid as well as pro-inflammatory cytokines in astrocytes.	surface receptor	no	0.902331	10.0397	9.80252	3.29315	6.29864e-33	0.906269	0.898392	11.2447	8.83477
Prrg4	proline rich Gla (G-carboxyglutamic acid) 4 (transmembrane); PRGP4, TMG4; Cellular localization and characterization of cytosolic binding partners for Gla domain-containing proteins PRRG4 and PRRG2. The genes encoding a family of proteins termed proline-rich I3-carboxyglutamic acid (PRRG) proteins were identified and characterized more than a decade ago, but their functions remain unknown. These …	surface receptor	no	0.833214	8.65385	8.79239	3.13626	4.57631e-26	1.00502	0.661408	7.94954	9.35815
Epcam	epithelial cell adhesion molecule; CD326, EGP, EGP-2, Egp314, Ep-CAM, EpCAM1, GA733-2, Ly74, TROP1, Tacsd1, Tacstd1, gp40; Trop-1 protein; epithelial glycoprotein 314; lymphocyte antigen 74; mEGP314; panepithelial glycoprotein 314; protein 289A; tumor-associated calcium signal transducer 1	surface receptor	no	0.557869	6.65004	8.60665	3.10545	2.87777e-12	0.567742	0.547996	5.63313	7.66694
Il6st	GP130, interleukin 6 signal transducer (gp130, oncostatin M receptor) interleukin 6 signal transducer (gp130, oncostatin M receptor)	surface receptor	no	10.7054	87.3511	7.91646	2.98486	2.48279e-135	12.0426	9.3681	87.7998	86.9024
Vpreb2	human homolog VPREB1 (only one gene)	surface receptor	no	1.19116	18.8507	7.69346	2.94363	2.11642e-10	1.21224	1.17008	22.5522	15.1493
Tnfrsf18	tumor necrosis factor receptor superfamily, member 18; AITR, CD357, GITR, GITR-D; The TNF receptor superfamily (TNFRSF) member GITR is important for CD4+ T cell accumulation	surface receptor	no	4.31787	36.4367	7.58988	2.92408	2.31036e-30	4.64793	3.9878	39.4653	33.4082
Tmem176b	transmembrane protein 176B; Clast1, Lr8 ; Tmem176b induces the differentiation of myoblasts into an osteoblast lineage. Transmembrane (TMEM)-176A and 176B proteins belong to the MS4A family of proteins whose function in the immune system remains unclear. The MS4A gene family in humans includes CD20 and at least 15 other genes. CD20 exists as homo-oligomers in the plasma membrane, however differen…	surface receptor	no	2.05409	16.9594	7.3807	2.88376	7.78274e-42	1.841	2.26717	15.1897	18.729
Crim1	cysteine rich transmembrane BMP regulator 1 (chordin-like); CRIM-1, S52; transmembrane protein containing six von Willebrand-like cysteine-rich repeats (CRRs) similar to those in the BMP-binding antagonist Chordin (Chrd); glycosylated, Type I transmembran	surface receptor	no	0.765643	5.86829	6.97587	2.80237	3.62877e-31	0.693981	0.837305	5.63599	6.10058
Tmem176a	transmembrane protein 176A; Keg2, GS188, HCA112; Transmembrane (TMEM)-176A and 176B proteins belong to the MS4A family of proteins whose function in the immune system remains unclear. The MS4A gene family in humans includes CD20 and at least 15 other genes. CD20 exists as homo-oligomers in the plasma membrane, however different MS4A proteins expressed in the same cell may hetero-oligomerize.	surface receptor	no	1.5463	12.6094	6.55673	2.71298	4.24154e-19	1.85899	1.2336	11.4394	13.7795
Tmem154	transmembrane protein 154; The type 2 diabetes risk allele of TMEM154-rs6813195 associates with decreased beta cell function in a study of 6,486 Danes. Effects of TMEM154 haplotypes 1 and 3 on susceptibility to ovine progressive pneumonia virus following natural exposure in sheep.	surface receptor	yes	0.673356	5.29459	6.55638	2.7129	9.93696e-20	0.933665	0.413047	6.81426	3.77492
Cd36	CD36 molecule (thrombospondin receptor); BDPLT10, CHDS7, FAT, GP3B, GP4, GPIV, PASIV, SCARB3; CD36 antigen (collagen type I receptor, thrombospondin receptor); GPIIIB; PAS IV; PAS-4 protein; cluster determinant 36; fatty acid translocase; glycoprotein IIIb; leukocyte differentiation antigen CD36; platelet glycoprotein 4; platelet glycoprotein IV; scavenger receptor class B, member 3; function of …	surface receptor	no	1.85661	12.8714	6.39178	2.67622	5.70631e-23	2.01955	1.69367	12.9249	12.8178
Il5ra	Interleukin 5 receptor, alpha; CD125, CDw125, HSIL5R3, IL5R;	surface receptor	no	1.00486	6.98983	5.93804	2.56999	2.477e-11	0.914811	1.09491	8.42043	5.55923
Fcer1g	Fc fragment of IgE, high affinity I, receptor for; gamma polypeptide	surface receptor	no	5.51787	36.3004	5.91109	2.56343	4.20354e-19	4.74211	6.29363	34.836	37.7648
Sema7a	sema domain, immunoglobulin domain (Ig), and GPI membrane anchor, (semaphorin) 7A; H-SEMA-K1, H-Sema-L, JMH, SEMAK1, SEMAL, H-Sema-L, M-Sema-L, Semal; emaphorins are newcomers to the growing panoply of immunoregulatory proteins. Members of this family were originally identified as proteins that provide axonal guidance cues during neuronal development. However, accumulating evidence indicates that…	surface receptor	no	1.36529	7.8258	5.21879	2.38372	5.04511e-23	1.38945	1.34113	8.18078	7.47082
Amica1	Jaml (official namer).junction adhesion molecule like; adhesion molecule, interacts with CXADR antigen 1; AMICA, Amica1, Crea7, Gm638; The molecular interaction of CAR and JAML recruits the central cell signal transducer PI3K. CAR and JAML are cell signaling receptors of the immune system with implications for asthma, cancer, and chronic nonhealing wounds. The junctional adhesion molecule JAML is…	surface receptor	no	1.75792	10.014	4.9629	2.31118	4.48281e-10	1.26945	2.24638	6.60052	13.4275
Cd27	CD27 molecule; S152, S152. LPFS2, T14, TNFRSF7, Tp55, CD27 is a T-cell and B-cell co-stimulatory glycoprotein of the tumor necrosis factor (TNF) receptor superfamily that is dependent on the availability of the TNF-like ligand CD70.	surface receptor	no	4.96193	25.2122	4.69715	2.23178	7.43364e-23	6.02217	3.90169	31.2612	19.1633
Cd244	CD244 natural killer cell receptor 2B4; 2B4, NAIL, NKR2B4, Nmrk, SLAMF4;	surface receptor	no	1.02285	5.0191	4.45313	2.15482	1.12063e-14	1.21087	0.834827	5.66386	4.37433
Itga5	integrin, alpha 5 (fibronectin receptor, alpha polypeptide)	surface receptor	no	8.26704	38.0348	4.40259	2.13835	7.15802e-40	9.29089	7.24319	43.6716	32.398
Cd9	CD9 molecule, tetraspanin proteins; MIC3, MRP-1, TSPAN-29, TSPAN29; colocalizes with membrane type-1 matrix metalloproteinase (MT1-MMP)	surface receptor	no	9.68886	42.9374	4.21554	2.07572	1.001e-30	9.27106	10.1067	40.3329	45.542
Mag	myelin associated glycoprotein; GMA, S-MAG, SIGLEC-4A, SIGLEC4A, SPG75; MAG and Necl4, two critical adhesion molecules that are present at the axon-glia interface; MAG together with other adhesion molecules such as Necl4 is important in sustaining axonal integrity.	surface receptor	no	2.77956	12.1841	4.03168	2.01138	1.05576e-07	2.24991	3.3092	12.0818	12.2864
Adora2a	adenosine A2a receptor; A2AAR, A2aR, AA2AR, ADORA2, RDC8; Adenosine A(2A) receptor (A(2A)R) blockade enhances innate and adaptive immune responses. Adenosine produced as a byproduct of metabolic activity is present in all tissues and produces dose-dependent suppression of TCR signaling. Naive T cell maintenance depends on inhibition of TCR signals by environmental sensors, which are yet to be ful…	surface receptor	no	5.83121	24.2661	3.99712	1.99896	5.13889e-31	4.97682	6.6856	24.4942	24.0381
Tnfrsf21	tumor necrosis factor receptor superfamily, member 21; BM-018, CD358, DR6, R74815, TR7; T-cell activation triggers death receptor-6 expression in a NF-B and NF-AT dependent manner. Death receptor-6 (DR6), a member of the death domain-containing TNFR superfamily, is highly expressed in lymphoid tissues and regulated upon lymphocyte activation. Targeted disruption of DR6 results in enhanced CD4(+) …	surface receptor	no	3.43047	13.8183	3.82303	1.93472	1.66921e-27	3.22702	3.63391	11.5759	16.0608
Ly75	lymphocyte antigen 75; CD205, CLEC13B, DEC-205, GP200-MR6, LY-75; multilectin receptor DEC-205 (CD205)	surface receptor	no	2.54461	10.1776	3.81516	1.93174	1.16464e-22	2.61434	2.47488	9.95752	10.3976
Ly6c2	Ly6c1 lymphocyte antigen 6 complex, locus C1; This region contains 14 Ly6 or Ly6-related genes, many of which are known to be expressed on the surface of immune cells, suggesting a possible role in host defense. No literature about Ly6c1 function.	surface receptor	yes	2.45094	11.3936	3.78849	1.92162	0.000472582	1.29851	3.60337	9.10536	13.6818
Ccrl2	chemokine (C-C motif) receptor-like 2; CKR5, CKRX, CRAM, CRAM-A, CRAM-B, HCR, CCR11, Cmkbr1l2, E01, L-CCR; ere we show that chemerin and its three receptors chemokine-like receptor 1 (CMKLR1), G-protein coupled receptor 1 (GPR1) and chemokine (C-C motif) receptor-like 2 (CCRL2) were expressed in male reproductive tracts, liver and white adipose tissue. CCRL2, a fringe member of the atypical chemo…	surface receptor	yes	4.79144	19.46	3.75467	1.90868	1.68567e-11	3.63543	5.94745	13.6147	25.3052
Plxnd1	Plexin D1; Plexin-D1, the receptor for the traditional repulsive axon guidance cue, semaphorin 3E (Sema3E); Sema3E-Plexin-D1 signaling then negatively regulates the activity of the VEGF-induced Delta-like 4 (Dll4)-Notch signaling pathway	surface receptor	no	23.5246	88.6011	3.65429	1.86959	6.98702e-56	21.1951	25.854	86.0054	91.1968
Marveld2	MARVEL domain containing 2; MARVD2, Mrvldc2, Tric, Trica, Tricb, Tricc; MARVELD2, encoding tricellulin, a tricelluar tight junction protein. Tricellulin deficiency affects tight junction architecture and cochlear hair cells. Mutations in TRIC (also known as MARVELD2), which encodes a tricellular tight junction protein known as tricellulin, lead to nonsyndromic hearing loss (DFNB49).	surface receptor	no	1.86882	7.46409	3.6216	1.85663	1.52762e-07	1.84525	1.89239	6.0735	8.85468
Calcrl	calcitonin receptor-like; CGRPR, CRLR; We generated a mouse model with temporal and spatial deletion of the key lymphangiogenic receptor for the adrenomedullin peptide, calcitonin receptor-like receptor (Calcrl), and found that the loss of lymphatic Calcrl was sufficient to induce intestinal lymphangiectasia, characterized by dilated lacteals and protein-losing enteropathy.	surface receptor	no	2.14952	8.03492	3.55608	1.83029	1.27059e-17	2.49761	1.80144	8.29534	7.77451
Klrb1	killer cell lectin-like receptor subfamily B member 1; Klrb6, Ly-55, Ly55, NKR-P1G, Nkrp-1e, Nkrp1g, Klrb1; The killer cell lectin-like receptor B1 (KLRB1) gene encodes for CD161 expressed by different subsets of leukocytes involved in the development of acute liver transplant rejection. LLT1 and CD161 Expression in Human Germinal Centers Promotes B Cell Activation and CXCR4 Downregulation. The i…	surface receptor	no	1.39347	7.03597	3.42535	1.77625	0.0111416	1.81413	0.9728	9.92298	4.14895
Itgb3	Integrin, beta 3 (platelet glycoprotein IIIa, antigen CD61)	surface receptor	no	21.088	72.0186	3.32861	1.73492	2.61297e-45	22.6325	19.5435	73.1217	70.9156
Itgal	integrin, alpha L (antigen CD11A (p180), lymphocyte function-associated antigen 1; alpha polypeptide); subunit of LFA-1; Lymphocyte function-associated antigen-1 (LFA-1) is a heterodimeric integrin consisting of (L) (gene name, Itgal) and (2) (gene name, Itgb2) subunits expressed in all leukocytes. LFA-1 is essential for neutrophil recruitment to inflamed tissue. Activation of LFA-1 by chemokines…	surface receptor	no	15.3315	52.3294	3.29945	1.72223	2.11235e-50	15.6762	14.9869	57.3444	47.3145
Eng	endoglin; END, HHT1, ORW1, CD105, Endo, S-endoglin; Loss-of-function (LOF) mutations in the endothelial cell (EC)-enriched gene endoglin (ENG) cause the human disease hereditary haemorrhagic telangiectasia-1, characterized by vascular malformations promoted by vascular endothelial growth factor A (VEGFA). This demonstrates the requirement of ENG in flow-mediated migration and modulation of VEGFR2…	surface receptor	no	4.48326	16.3839	3.2524	1.7015	2.84207e-06	5.27768	3.68885	20.4599	12.308
Nod1	nucleotide-binding oligomerization domain containing 1; CARD4, CLR7.1, NLRC1;Inflammasome. Lack of Both Nucleotide-Binding Oligomerization Domain-Containing Proteins 1 and 2 Primes T Cells for Activation-Induced Cell Death. Nucleotide-binding oligomerization domain (Nod)-containing proteins Nod1 and Nod2 play important roles in the innate immune response to pathogenic microbes, but mounting data …	surface receptor	no	2.34842	7.94241	3.208	1.68167	6.81291e-12	2.65032	2.04651	8.49578	7.38903
Itga3	integrin, alpha 3 (antigen CD49C, alpha 3 subunit of VLA-3 receptor)	surface receptor	no	1.9466	6.56858	3.1636	1.66157	1.21154e-08	1.90211	1.9911	6.80889	6.32827
Mrgpre	MAS-related GPR, member E; GPR167, MGRF, MRGE, Ebrt3; he MAS-related gene (Mrg) receptor MrgE has been suggested to be expressed at all tissue levels involved in pain sensation and to influence the expression of another Mrg receptor, MrgF. he orphan GPCR MrgE is one of an extended family of GPCRs that are expressed in dorsal root ganglia (DRG).	surface receptor	no	5.95545	19.0384	3.10589	1.63501	1.22176e-22	4.77048	7.14042	18.0862	19.9907
Cxcr5	chemokine (C-X-C motif) receptor 5; CD185, MDR15, BLR1; Burkitt lymphoma receptor 1, GTP binding protein (chemokine (C-X-C motif) receptor 5); Burkitt lymphoma receptor 1, GTP-binding protein; C-X-C chemokine receptor type 5; CXC-R5; CXCR-5; MDR-15; monocyte-derived receptor 15 chemokine (C-X-C motif) receptor 5	surface receptor	yes	6.72018	22.6921	3.06143	1.6142	3.87905e-05	5.61815	7.8222	27.2076	18.1767
Tmem198	transmembrane protein 198; Tmem198a, Tmem198; Transmembrane protein 198 promotes LRP6 phosphorylation and Wnt signaling activation. Thus, our results identified TMEM198 as a membrane scaffold protein that promotes LRP6 phosphorylation and Wnt signaling activation.	surface receptor	no	2.8137	9.31754	3.04745	1.6076	0.000337944	3.27264	2.35475	9.53696	9.09812
Enpp1	ectonucleotide pyrophosphatase/phosphodiesterase 1; E-NPP1, Ly-41, M6S1, NPP1, Npps, PC-1, Pca, Pca-1, Pdnp1, ttw, twy; expression of plasma cell alloantigen 1 (PC1), also known as ectonucleotide pyrophosphatase phosphodiesterase 1 (ENPP1). Expression of plasma cell alloantigen 1 defines layered development of B-1a B-cell subsets with distinct innate-like functions. The transmembrane glycoprotein…	surface receptor	no	2.98926	9.91545	3.03673	1.60252	2.6259e-06	2.90351	3.075	7.34067	12.4902
Erg	ets-related; transcriptional regulator ERG; avian erythroblastosis virus E-26 (v-ets) oncogene related;	transcription regulator	no	12.7856	159.909	11.9999	3.58495	5.71509e-229	13.2714	12.2997	156.24	163.578
Sox8	SRY (sex determining region Y)-box 8; Sox9 and Sox8 protect the adult testis from male-to-female genetic reprogramming and complete degeneration.	transcription regulator	no	1.50131	18.1842	10.8618	3.44119	2.23207e-24	0.910394	2.09222	14.4428	21.9256
Maf	avian musculoaponeurotic fibrosarcoma (v-maf) AS42 oncogene homolog; CCA4, c-MAF Bcl6 and Maf cooperate to instruct human follicular helper CD4 T cell differentiation.;	transcription regulator	no	4.1008	40.7955	9.59764	3.26268	1.81979e-92	2.99865	5.20296	35.9647	45.6264
Jdp2	Jun dimerization protein 2; Jundm2, Jundp2, TIF; The Jun dimerization protein 2 controls bone homeostasis and antibacterial immunity by regulating osteoclast and neutrophil differentiation. Tumor suppressor (GeneCards).	transcription regulator	no	0.57429	7.42218	9.42269	3.23614	3.7251e-18	0.414714	0.733866	6.64697	8.19738
Irf7	interferon regulatory factor 7; IRF7 encodes interferon regulatory factor 7, a member of the interferon regulatory transcription factor (IRF) family. IRF7 has been shown to play a role in the transcriptional activation of virus-inducible cellular genes, including the type I interferon genes. In particular, IRF7 regulates many interferon-alpha genes.	transcription regulator	no	15.565	145.536	8.96138	3.16372	6.43662e-140	17.764	13.3659	168.301	122.771
Xbp1	X-box binding protein 1	transcription regulator	no	88.7202	767.218	8.27525	3.0488	2.98689e-169	85.4023	92.038	668.046	866.39
Stat4	signal transducer and activator of transcription 4; STAT4 is an important transcription factor that contributes to the incidence and severity of different autoimmune diseases and is implicated in the antiviral immune responses in mice; studies examining the transcription factors T-bet, STAT1, and STAT4 have elucidated their roles in regulating Th1 signature genes, including Ifng, and have started…	transcription regulator	no	2.0436	14.9605	6.72487	2.74951	3.91106e-36	2.5296	1.55759	16.0279	13.8931
Hoxa5	homeobox A5	transcription regulator	no	1.3254	10.2705	6.40482	2.67916	1.96552e-13	1.24679	1.404	13.0051	7.53594
Jade2	jade family PHD finger 2; The family of JADE proteins includes three paralogues encoded by individual genes and designated PHF17 (JADE1), PHF16 (JADE2), and PHF15 (JADE3). All three JADE proteins bear in tandem two Plant Homeo-domains (PHD) which are zinc finger domains.	transcription regulator	no	3.10132	20.0557	6.21356	2.63542	2.97949e-83	2.6642	3.53844	19.3254	20.786
Bhlhe41	bHLH transcriptional factor Dec2; basic helix-loop-helix domain containing, class B3; class B basic helix-loop-helix protein 3; class E basic helix-loop-helix protein 41; differentially expressed in chondrocytes protein 2;	transcription regulator	no	5.36512	37.0261	6.06414	2.6003	4.1032e-13	4.50077	6.22948	39.5931	34.4591
Bhlha15	basic helix-loop-helix family, member a15; Bhlhb8, MIST-1, Mist1; As they mature, professional secretory cells like pancreatic acinar and gastric chief cells induce the transcription factor MIST1 (also known as BHLHA15) to substantially scale up production of large secretory granules in a process that involves expansion of apical cytoplasm and redistribution of lysosomes and mitochondria. RAB26 i…	transcription regulator	no	11.7845	60.2691	4.94011	2.30454	5.69029e-49	9.52585	14.0432	51.4609	69.0773
Tcf7	TCF1, transcription factor 7 (T-cell specific, HMG-box)	transcription regulator	no	3.00302	15.1025	4.68653	2.22852	1.53269e-26	2.33836	3.66768	15.5939	14.6111
Hoxa6	homeobox A6	transcription regulator	no	1.09658	7.34343	4.51592	2.17502	0.000103435	1.11599	1.07718	9.58228	5.10457
Smad1	SMAD family member 1	transcription regulator	no	4.2662	19.6534	4.38335	2.13203	6.59259e-30	4.78208	3.75031	20.4325	18.8742
Chd7	chromodomain helicase DNA binding protein 7; Cycn, Cyn, Dz, Edy, Flo, GENA 47, GENA 60, Gena 52, Lda, Mt, Obt, Todo, WBE1, Whi, metis,CRG, HH5, IS3, KAL5; Chromodomain-helicase-DNA-binding protein 7 also known as ATP-dependent helicase CHD7 is an enzyme that in humans is encoded by the CHD7 gene. CHD7 is an ATP-dependent chromatin remodeler homologous to the Drosophila trithorax-group protein Kis…	transcription regulator	no	6.10807	26.4424	4.17202	2.06075	2.69535e-66	6.25571	5.96044	29.2265	23.6582
Hoxa7	homeobox A7	transcription regulator	no	1.37624	6.82019	4.15065	2.05334	2.0945e-09	1.46606	1.28643	9.46015	4.18024
Zbtb7b	Th-POK; zinc finger and BTB domain containing 7B; T helper-inducing POZ/Krueppel factor; T-helper-inducing POZ/Krueppel-like factor; Vzinc finger and BTB domain containing 7B; krueppel-related zinc finger protein cKrox; zfp-67; zinc finger and BTB domain-containing protein 7B; zinc finger protein 67;	transcription regulator	no	9.89062	34.8941	3.36708	1.7515	1.49095e-26	9.44267	10.3386	39.3289	30.4594
Heyl	Hey3, Hrt3, bHLHb33, hesr3; The Hairy/Enhancer-of-split-related with YRPW-like motif (HEY) family of proteins are transcriptional repressors and downstream effectors of Notch signaling. Members of the Hes and Hey families of basic helix-loop-helix transcription factors are regarded as Notch target genes that generally inhibit neuronal differentiation of neural progenitor cells.	transcription regulator	no	4.14265	14.4038	3.35315	1.74552	3.0257e-35	3.35647	4.92882	12.4147	16.3929
Ssbp2	single-stranded DNA binding protein 2, part of the erythroid Lbd complex	transcription regulator	no	4.62946	15.7276	3.29311	1.71945	2.02619e-25	5.46929	3.78962	15.6985	15.7567
Ell2	elongation factor RNA polymerase II 2; ELL-related RNA polymerase II, elongation factor; RNA polymerase II elongation factor ELL2; eleven-nineteen lysine-rich leukemia gene 2; Transcription elongation factor ELL2 directs immunoglobulin secretion in plasma cells by stimulating altered RNA processing. role of transcription elongation factors in the super elongation complex (SEC), including ELL2 (el…	transcription regulator	no	9.30945	31.9038	3.20701	1.68123	4.57783e-14	8.30173	10.3172	23.5769	40.2307
Hes1	Hes family bHLH transcription factor 1; HES-1, HHL, HRY, bHLHb39	transcription regulator	no	45.7666	147.209	3.13076	1.64651	1.05936e-41	40.6794	50.8538	141.254	153.164
Pou6f1	POU domain, class 6, transcription factor 1; Brn5, Emb, cns-1; octamer-binding transcription factor EMB; transcription regulatory protein MCP-1; Transcription factor POU6F1 is important for proliferation of clear cell adenocarcinoma of the ovary and is a potential new molecular target.	transcription regulator	no	8.35321	26.6874	3.07412	1.62018	8.75321e-23	8.72436	7.98206	29.4761	23.8987
Dmrta2	doublesex and mab-3 related transcription factor like family A2; Dmrt5; The mammalian DM domain transcription factor Dmrta2 is required for early embryonic development of the cerebral cortex.	transcription regulator	no	1.49749	5.23467	3.05464	1.611	0.000472455	1.63233	1.36265	4.24261	6.22674
Tsc22d1	TSC22 domain family, member 1; Ptg-2, TGFB1I4, TSC22. Egr5, TSC-22, Tsc; Originally described as a TGF-β-inducible gene, tsc-22 (Transforming growth factor-beta Stimulated Clone 22) encodes a transcriptional regulator affecting biological processes such as cell growth, differentiation, or apoptosis. Here, we identified TSC-22 as a novel p53-interacting protein. TSC-22 acts as a tumor suppressor b…	transcription regulator	no	12.2141	38.4853	3.02451	1.5967	9.13973e-35	10.1037	14.3245	28.9613	48.0093
Scn11a	sodium channel, voltage-gated, type XI, alpha subunit; NSS2, NaN, NaT, NaV1.9, SNS2; Increased nerve fiber expression of sensory sodium channels Nav1.7, Nav1.8, And Nav1.9 in rhinitis.	transporter	no	0.558106	11.4074	17.6515	4.14172	1.83335e-52	0.557039	0.559172	12.5504	10.2644
Slc6a19	solute carrier family 6 (neutral amino acid transporter), member 19; B0AT1, HND;	transporter	no	1.32964	23.4716	14.9489	3.90197	6.4175e-26	1.01281	1.64646	21.2374	25.7058
Slc30a2	solute carrier family 30 (zinc transporter), member 2; PP12488, TNZD, ZNT2, ZnT-2;	transporter	no	0.790838	12.4472	13.6122	3.76682	3.23057e-24	0.824108	0.757568	12.3551	12.5393
Slc43a1	Solute carrier family 43 (amino acid system L transporter), member 1; solute carrier family 43 (amino acid system L transporter), member 1;	transporter	no	18.5696	212.517	10.9706	3.45558	4.082e-161	20.1867	16.9525	210.134	214.9
Cacna1h	calcium channel, voltage-dependent, T type, alpha 1H subunit; CACNA1HB, Cav3.2, ECA6, EIG6; The T-type voltage-gated Ca(2+) channel Cav3.2 is essential for tracheal chondrogenesis. No assotiation with plasma cell differentation.	transporter	no	2.77794	24.6222	8.41915	3.07367	5.08897e-67	3.19186	2.36402	27.8406	21.4039
Slc7a7	solute carrier family 7 (amino acid transporter light chain, y+ system), member 7	transporter	no	9.02589	57.1474	6.01413	2.58835	3.9685e-63	9.33852	8.71327	50.0703	64.2245
Asph	aspartate beta-hydroxylase; AAH, BAH, CASQ2BP1, HAAH, JCTN, junctin, junctate; Junctate is a Ca2+-sensing structural component of Orai1 and stromal interaction molecule 1 (STIM1). Orai1 and stromal interaction molecule (STIM)1 are critical components of Ca(2+) release-activated Ca(2+) (CRAC) channelsCardiac calsequestrin (Casq2) and triadin are proteins located in specialized areas of the sarcopl…	transporter	no	1.11014	5.55306	4.72389	2.23998	2.09569e-25	1.0363	1.18398	4.86666	6.23945
P2rx3	purinergic receptor P2X, ligand-gated ion channel, 3	transporter	no	45.481	197.828	4.2252	2.07902	6.82384e-64	49.1815	41.7805	210.621	185.035
Fxyd5	FXYD domain containing ion transport regulator 5; DYSAD, HSPC113, IWU1, KCT1, OIT2, PRO6241, RIC 6; FXYD5, a tissue-specific regulator of the Na,K-ATPase, in mice, impairs the alveolo-epithelial barrier. FXYD5 (Dysadherin, RIC) is a single span type I membrane protein that plays multiple roles in regulation of cellular functions. It is expressed in a variety of epithelial tissues and acts as an a…	transporter	no	3.83866	17.3476	4.17232	2.06085	1.76573e-23	3.22727	4.45004	17.5236	17.1717
Dirc2	disrupted in renal carcinoma 2 disrupted in renal carcinoma 2; The DIRC2 protein belongs to the MFS (major facilitator superfamily) and has been previously detected by organellar proteomics as a tentative constituent of lysosomal membranes. DIRC2 is an electrogenic lysosomal metabolite transporter which is subjected to and presumably modulated by limited proteolytic processing.	transporter	no	17.5468	69.6088	3.85808	1.94788	2.84926e-57	15.4736	19.62	64.0287	75.1888
Mcoln2	mucolipin 2, TRPML2 mucolipin 2; The TRPML2 protein, encoded by the Mcoln2 gene, is one of the three mucolipins (TRPML1-3), a subset of the TRP superfamily of ion channels. Although there are no thorough studies on the cellular distribution of TRPML2, its mRNA appears to be largely restricted to lymphocytes and other immune cells. TRPML2 is present in lysosomes (including the specialized lysosome…	transporter	no	17.7523	65.3844	3.60213	1.84885	2.45054e-31	20.6772	14.8273	67.0527	63.716
Cacna2d1	calcium channel, voltage-dependent, alpha2/delta subunit 1; Ca(v)alpha2delta1, Cacna2, Cchl2a;	transporter	no	3.6658	13.2977	3.51506	1.81355	3.14212e-19	4.70219	2.6294	14.1634	12.432
Ttyh2	tweety family member 2; The Tweety proteins comprise a family of chloride ion channels with three members identified in humans (TTYH1-3) and orthologues in fly and murine species.	transporter	no	1.74637	5.65074	3.00125	1.58556	2.69726e-06	1.24144	2.25129	5.25436	6.04712
Fam78b	family with sequence similarity 78, member B, no literature	unknown	no	0.153733	36.1509	145.275	7.18264	2.90617e-100	0.156454	0.151012	34.9872	37.3146
Arpp21	cAMP-regulated phosphoprotein_ 21kDa cAMP-regulated phosphoprotein, 21kDa	unknown	no	0.221904	34.0431	95.6081	6.57906	8.55284e-76	0.315124	0.128685	32.6495	35.4367
A630023P12Rik	RIKEN cDNA A630023P12 gene; no literature	unknown	no	0.399636	57.9007	49.1809	5.62003	1.07068e-41	0.604711	0.19456	78.4608	37.3405
Speer2	spermatogenesis associated glutamate (E)-rich protein 4a; no literature	unknown	no	0	11.7773	29.2006	4.86793	1.17842e-21	0	0	14.778	8.77662
2010300C02Rik	no literature	unknown	no	0.263648	5.32843	13.9252	3.79962	1.43954e-36	0.268314	0.258982	5.01724	5.63962
Syndig1l	transmembrane protein 90a, DSPC1, Gm261, Syndig1l, synapse differentiation-inducing gene protein 1-like; no literature	unknown	no	4.13268	61.2283	13.7069	3.77683	1.2768e-73	3.74587	4.51949	69.6277	52.8289
Gm2447	predicted gene 2447; no literature	unknown	no	0.280602	6.54101	13.5827	3.7637	5.04611e-09	0.144059	0.417145	7.99886	5.08316
Gm9199	glycine cleavage system protein H (aminomethyl carrier) pseudogene; no literature	unknown	no	0.198373	5.39495	10.8713	3.44245	6.78776e-09	0.201883	0.194862	4.85363	5.93627
2410004P03Rik	chromosome 2 open reading frame 50; no literature	unknown	no	1.02963	13.6806	10.6798	3.41681	6.94946e-21	1.01234	1.04692	13.3281	14.0331
Tmem255a	family with sequence similarity 70_ member A family with sequence similarity 70, member A	unknown	no	0.767829	8.88638	9.85015	3.30015	3.60222e-34	0.986383	0.549276	9.29465	8.47811
Bahcc1	BAH domain and coiled-coil containing 1; BAHD2; no literature	unknown	no	1.44562	15.2085	8.96335	3.16404	1.69222e-26	1.39382	1.49742	19.7729	10.6441
4632428N05Rik	no literature	unknown	no	18.6495	147.511	7.65837	2.93704	3.26779e-154	17.3851	19.9139	138.586	156.437
Ankrd55	ankyrin repeat domain 55; no literature	unknown	no	1.07334	9.13463	7.58522	2.92319	2.40972e-14	1.19945	0.947235	9.61228	8.65697
4933421O10Rik	RIKEN cDNA 4933421O10 gene; no literature	unknown	no	4.05529	29.9179	7.02894	2.81331	7.71105e-59	4.52512	3.58546	31.2381	28.5977
Pqlc3	PQ loop repeat containin; C2orf22; no literature	unknown	no	42.4907	296.701	6.7721	2.7596	8.99754e-173	43.7137	41.2678	283.031	310.37
Fam46c	family with sequence similarity 46, member C; no proper literature	unknown	no	2.91831	20.6416	6.39901	2.67785	3.31693e-18	2.43494	3.40168	17.1659	24.1172
2900026A02Rik	RIKEN cDNA 2900026A02 gene; no literature	unknown	no	11.6295	75.0641	6.249	2.64362	6.01423e-135	12.3822	10.8768	73.5555	76.5727
Gm14446	Ifit1bl1 (official name); interferon-induced protein with tetratricopeptide repeats 1B like 1; Ifit1c; no literature	unknown	no	1.33167	9.24459	6.16323	2.62369	5.93177e-19	2.13495	0.528384	11.7822	6.70695
2810468N07Rik	RIKEN cDNA 2810468N07 gene; no literature	unknown	no	6.93792	43.7756	5.88409	2.55682	1.73924e-21	5.78264	8.0932	39.28	48.2711
AA467197	chromosome 15 open reading frame 48; no literature	unknown	no	0.79845	7.75274	5.8445	2.54708	1.12975e-05	0.812581	0.78432	6.74453	8.76095
Cyp4f16	cytochrome P450, family 4, subfamily f, polypeptide 16; no literature	unknown	no	1.47279	9.6257	5.75547	2.52493	4.05128e-18	1.43992	1.50566	10.3717	8.87966
Tgtp2	T cell specific GTPase 2; no literature	unknown	no	1.16126	7.46412	5.63701	2.49493	9.44311e-15	1.43125	0.891272	8.45709	6.47116
Mira	mistral long non-coding RNA	unknown	no	2.00821	13.2486	5.36058	2.42239	6.39531e-11	2.44385	1.57257	13.2431	13.2542
Ldlrad4	DNA segment, Chr 18, ERATO Doi 653, expressed; no literature	unknown	no	4.58138	24.9173	5.13621	2.3607	3.58828e-37	4.3807	4.78205	26.2702	23.5644
Gm1966	GTPase, very large interferon inducible 1; on literature	unknown	no	5.51067	29.0307	5.12656	2.35799	3.34747e-80	6.29795	4.72339	30.7303	27.3312
Tmem180	transmembrane protein 180	unknown	no	1.11766	6.53	4.93974	2.30443	2.31137e-17	0.969395	1.26592	8.02978	5.03021
Sertad4	SERTA domain containing 4; no literature	unknown	no	40.9344	196.444	4.64868	2.21682	4.6764e-81	41.1332	40.7357	193.441	199.447
Abhd15	abhydrolase domain containing 15	unknown	no	1.24312	6.2604	4.46185	2.15764	1.87746e-12	1.52062	0.965614	7.6965	4.82429
Glipr2	GLI pathogenesis-related 2	unknown	no	16.1684	69.0213	4.12199	2.04334	2.93303e-51	16.5494	15.7874	68.9301	69.1124
Gm14137	chromosome 15 open reading frame 62; no literature	unknown	no	4.02051	17.2454	4.1037	2.03692	2.27288e-17	2.96736	5.07366	15.9182	18.5726
2210013O21Rik	RIKEN cDNA 2210013O21 gene; no literature	unknown	no	2.16534	10.0911	3.93638	1.97687	1.00999e-08	2.27826	2.05243	8.86809	11.3141
Rpgrip1	retinitis pigmentosa GTPase regulator interacting protein 1; RPGR-interacting protein 1; X-linked retinitis pigmentosa GTPase regulator-interacting protein 1; Retinitis pigmentosa GTPase regulator (RPGR) is a cilia-centrosomal protein mutated in >70% of X-linked RP cases and 10%-20% of simplex RP males. The function of the retinitis pigmentosa GTPase regulator interacting protein 1 (RPGRIP1) gene…	unknown	no	3.57154	14.1579	3.81345	1.9311	2.61591e-25	3.96548	3.1776	14.1621	14.1537
Gm20743	predicted gene, 20743; no literature	unknown	no	20.9586	79.7807	3.63936	1.86368	8.72487e-22	28.2459	13.6713	106.197	53.3642
B230217O12Rik	RIKEN cDNA B230217O12 gene; no literature	unknown	no	3.33668	12.4248	3.45776	1.78984	6.50329e-10	3.52645	3.14691	11.35	13.4997
Ccnjl	cyclin J-like; no literature	unknown	no	1.39493	5.33405	3.42858	1.77761	2.78793e-08	1.63176	1.15809	4.83512	5.83299
Rsph1	Radial spoke head 1 homolog (Chlamydomonas); TSGA2 epididymal isoform; male meiotic metaphase chromosome-associated acidic protein; meichroacidin; radial spoke head 1 homolog; testis specific gene A2; testis-specific gene A2 protein;	unknown	no	71.592	247.356	3.42829	1.77749	3.18639e-39	89.88	53.3041	277.212	217.5
Gm12250	no match	unknown	no	9.81364	34.7823	3.42079	1.77433	1.30517e-28	10.1527	9.47454	34.0988	35.4659
Rbpms	RNA binding protein with multiple splicing; HEart, RRM Expressed Sequence; RBP-MS; RNA-binding protein gene with multiple splicing; RNA-binding protein with multiple splicing; RNA-binding protein with multiple splicing (RBP-MS); heart and RRM expressed sequence;	unknown	no	5.47645	19.3391	3.38475	1.75905	5.42056e-26	5.68691	5.26599	19.3731	19.3051
4930539E08Rik	chromosome 6 open reading frame 222; no literature	unknown	no	1.62655	5.89171	3.34513	1.74206	3.0044e-12	1.64143	1.61166	7.09556	4.68785
Pydc4	Ifi213; interferon, gamma-inducible protein 16; no literature	unknown	no	2.22545	7.8315	3.23227	1.69255	4.37075e-07	2.7652	1.6857	9.71934	5.94366
6720401G13Rik	no literature	unknown	no	5.53598	19.113	3.16999	1.66448	3.55577e-20	7.26805	3.80392	27.4337	10.7924
D930048N14Rik	RIKEN cDNA D930048N14 gene; no literature	unknown	no	1.62164	5.71191	3.11602	1.63971	8.27584e-07	1.70621	1.53707	7.33589	4.08793

## Sheet: repressed_preB
Table EV1: Blimp1-repressed genes determined by RNA-seq of ex vivo sorted wild-type (WT) and Prdm1(ihCd2/+) knockin (KI) pre-B cells (GSE111692)
Gene	Gene name	Functional annotation	Blimp1 binding	Average TPM	Average TPM	Fold repression	Log2 fold repression	Adjusted P value	TPM 44072	TPM 44076	TPM 44074	TPM 44078
			Pro-B cells	Pre-B cells	Pre-B cells	Pre-B cells	Pre-B cells	Pre-B cells	Pre-B cells	Pre-B cells	Pre-B cells	Pre-B cells
			Prdm1(ihCd2/+)	WT	Prdm1(ihCd2/+)	WT / KI	WT / KI	WT vs KI	WT	WT	Prdm1(ihCd2/+)	Prdm1(ihCd2/+)
Parp3	poly (ADP-ribose) polymerase family, member 3; Adprt3, Adprtl3, PARP-3, pADPRT-3; The ADP ribosyl transferase [poly(ADP-ribose) polymerase] ARTD3(PARP3) is a newly characterized member of the ARTD(PARP) family that catalyzes the reaction of ADP ribosylation, a key posttranslational modification of proteins involved in different signaling pathways from DNA damage to energy metabolism and organisma…	cell cycle	yes	33.2717	8.08049	4.14702	2.05207	1.21442e-30	39.9964	26.5471	10.4016	5.75936
Apitd1	Cenps = centromere protein S (official name); Apitd1, CENP-S, apoptosis-inducing, TAF9-like domain 1; The functional identity of centromeres arises from a set of specific nucleoprotein particle subunits of the centromeric chromatin fibre. These include CENP-A and histone H3 nucleosomes and a novel nucleosome-like complex of CENPs -T, -W, -S and -X. Fluorescence cross-correlation spectroscopy and …	cell cycle	yes	92.0595	28.3018	3.25208	1.70136	1.70757e-20	102.752	81.3668	30.5692	26.0345
Tnni2	troponin I type 2 (skeletal, fast); AMCD2B, DA2B, FSSV, fsTnI; sarcomeric protein genes, including troponin I2 (TNNI2),	cytoskeleton	no	14.7615	1.11499	9.10672	3.18693	1.85559e-09	15.7887	13.7344	0.892622	1.33737
Mybpc2	myosin binding protein C, fast type; MYBPC, MYBPCF; A frameshift deletion mutation in the cardiac myosin-binding protein C gene associated with dilated phase of hypertrophic cardiomyopathy and dilated cardiomyopathy.	cytoskeleton	no	37.093	4.27804	8.61162	3.10628	1.25144e-63	39.212	34.9741	4.72327	3.83281
Map7	microtubule-associated protein 7 (Mtap7); essential role for microtubule stabilization in spermatogenesis	cytoskeleton	no	64.9735	10.1842	6.03194	2.59262	1.6318e-19	68.8284	61.1185	11.2732	9.09527
Pdlim1	PDZ and LIM domain 1; CLIM1, CLP-36, CLP36, hCLIM1; CLP36 is a member of the ALP/Enigma protein family and has been shown to be localized to stress fibers in various cells. We previously reported that depletion of CLP36 caused loss of stress fibers. CLP36 and RIL recruit -actinin-1 to stress fibers and differentially regulate stress fiber dynamics in F2408 fibroblasts. The PDZ-LIM protein CLP36 i…	cytoskeleton	yes	133.42	25.2398	5.25831	2.3946	1.08377e-59	115.5	151.34	24.8239	25.6557
Dnah8	dynein, axonemal, heavy chain 8; TPase, Dnahc8, Hst6.7b, P1-Loop; The mouse t complex distorter/sterility candidate, Dnahc8, expresses a gamma-type axonemal dynein heavy chain isoform confined to the principal piece of the sperm tail. The T complex distorter 2 candidate gene, Dnahc8, encodes at least two testis-specific axonemal dynein heavy chains that differ extensively at their amino and carbo…	cytoskeleton	no	15.6603	4.21176	3.7721	1.91537	1.96363e-46	16.2527	15.0679	4.73592	3.6876
Tnnt2	troponin T2, cardiac; CMD1D, CMH2, CMPD2, LVNC6, RCM3, TnTC, cTnT 191045; Cardiac muscle troponin T (cTnT), is a protein which in humans is encoded by the TNNT2 gene.[5][6] Cardiac TnT is the tropomyosin-binding subunit of the troponin complex, which is located on the thin filament of striated muscles and regulates muscle contraction in response to alterations in intracellular calcium ion concent…	cytoskeleton	no	10.6851	2.8349	3.48253	1.80013	5.4784e-06	9.24213	12.1281	3.3288	2.341
Lsp1	lymphocyte-specific protein 1	cytoskeleton	no	859.675	286.448	3.06373	1.61529	2.9895e-47	802.678	916.673	312.311	260.585
Smim14	small integral membrane protein 14; C4orf34; Characterization of the cellular localization of C4orf34 as a novel endoplasmic reticulum resident protein.	ER function	yes	412.178	48.2402	8.61498	3.10685	5.34813e-176	436.08	388.276	51.7814	44.699
Tram1	translocation associated membrane protein 1; PNAS8, TRAM, TRAMP; Membrane insertion and topology of the translocating chain-associating membrane protein (TRAM). The translocating chain-associating membrane protein (TRAM) is a glycoprotein involved in the translocation of secreted proteins into the endoplasmic reticulum (ER) lumen and in the insertion of integral membrane proteins into the lipid b…	ER function	no	279.986	70.5749	3.99991	1.99997	2.80473e-71	294.78	265.191	64.9907	76.1591
B3gnt5	UDP-GlcNAc:betaGal beta-1,3-N-acetylglucosaminyltransferase 5; BGnT-5; UDP-GlcNAc:beta-Gal beta-1,3-N-acetylglucosaminyltransferase 5; beta-1,3-Gn-T5; beta-1,3-N-acetylglucosaminyltransferase 5; beta3Gn-T5; lactosylceramide 1,3-N-acetyl-beta-D-glucosaminyltransferase; lactotriaosylceramide synthase; lc(3)Cer synthase; lc3 synthase; B3gnt5 gene knockout disrupted the functional integrity of B cell…	metabolism	yes	35.2496	0.586634	53.9128	5.75256	2.14424e-107	34.8249	35.6743	0.519368	0.6539
Haao	3-hydroxyanthranilate 3,4-dioxygenase; 3-HAO, 3-HAOxase, 3HAO; 3-Hydroxyanthranilate 3,4-dioxygenase, the enzyme that catalyzes the conversion of 3-hydroxyanthranilate to quinolinic acid.	metabolism	no	24.849	1.40635	14.2835	3.83628	1.81913e-23	31.6535	18.0445	1.45926	1.35344
Ampd3	adenosine monophosphate deaminase 3; Adenosine monophosphate deaminase 3 activation shortens erythrocyte half-life and provides malaria resistance in mice.	metabolism	yes	18.7673	1.9085	9.65314	3.271	1.67385e-45	20.6693	16.8654	2.47436	1.34265
Ddc	Dopa decarboxylase; Aadc; aromatic-L-amino-acid decarboxylase	metabolism	yes	17.3241	2.50306	6.6669	2.73702	6.49609e-17	18.6088	16.0393	3.42008	1.58604
Alas1	aminolevulinic acid synthase 1; aminolevulinate, delta-, synthase 1; ALAS, ALAS-N, Alas-1, Alas-h; In vertebrates, the initial step in heme biosynthesis is the production of 5-aminolevulinic acid (ALA) by ALA synthase (ALAS). The ALAS1 gene encodes a ubiquitously expressed isozyme.	metabolism	no	28.6221	6.89011	4.16097	2.05692	2.24364e-30	28.7741	28.4701	7.60199	6.17823
Gcnt1	glucosaminyl (N-acetyl) transferase 1, core 2; C2GNT, C2GNT-L, C2GNT1, G6NT, NACGT2, NAGCT2; P-selectin ligands (P-ligs) support the recruitment of lymphocytes into inflamed tissues. Binding to P-selectin is mediated by oligosaccharide groups synthesized by means of several glycosyltransferases including core 2 ß1,6-N-acetylglucosaminyltransferase-I (C2GlcNAcT-I), encoded by the gene Gcnt1.	metabolism	no	7.3682	1.75919	4.07107	2.02541	2.34854e-15	7.34987	7.38652	1.57574	1.94264
Ephx1	epoxide hydrolase 1_ microsomal (xenobiotic)	metabolism	no	17.4454	4.46699	3.76839	1.91395	1.39503e-12	17.1789	17.712	4.11223	4.82175
Scd1	acyl-CoA desaturase 1; asebia; delta(9)-desaturase 1; delta-9 desaturase 1; fatty acid desaturase 1; Scd1 catalyses the transformation of saturated fatty acids into monounsaturated fatty acids (e.g., oleic acid)	metabolism	no	72.727	19.1608	3.74263	1.90405	7.66598e-10	60.0204	85.4336	13.2936	25.028
Grhpr	glyoxylate reductase/hydroxypyruvate reductase; GLXR, GLYD, PH2; Glyoxylate reductase/hydroxypyruvate reductase (GRHPR), which exists mainly in the liver, is a D-2-hydroxy-acid dehydrogenase that plays a critical role in the formation of primary hyperoxaluria type 2 (PH2).	metabolism	yes	67.8334	19.069	3.57949	1.83975	8.74555e-21	65.9609	69.7059	22.3389	15.7991
Gns	glucosamine (N-acetyl)-6-sulfatase; G6S; Mucopolysaccharidosis type IIID is the least common of the four subtypes of Sanfilippo syndrome. It is caused by a deficiency of N-acetylglucosamine-6-sulphatase, which is one of the enzymes involved in the catabolism of heparan sulphate. N-acetylglucosamine-6-sulphatase (GlcNAc-6S sulphatase, GNS), a hydrolase, which is one of the enzymes involved in hepa…	metabolism	no	169.602	47.9234	3.56713	1.83476	1.36468e-69	148.899	190.304	47.221	48.6258
Blvrb	biliverdin reductase B (flavin reductase (NADPH)); BVRB, FLR, HEL-S-10, SDR43U1; The biliverdin reductase (BVR) isozymes BVRA and BVRB are cell surface membrane receptors with pleiotropic functions. This review compares, for the first time, the structural and functional differences between the isozymes. They reduce biliverdin, a byproduct of heme catabolism, to bilirubin, display kinase activity,…	metabolism	no	760.304	215.902	3.55994	1.83185	7.12539e-47	840.199	680.409	237.635	194.168
Zdhhc13	zinc finger, DHHC-type containing 13; HIP3RP, Hip14l, kojak, skc4; Protein S-palmitoylation is a reversible post-translational modification mediated by palmitoyl acyltransferase enzymes, a group of Zn2+-finger DHHC-domain-containing proteins (ZDHHC). Here, for the first time, we show that Zdhhc13 plays a key role in anxiety-related behaviors and motor function, as well as brain bioenergetics, in …	metabolism	yes	28.1484	7.97681	3.51246	1.81248	1.62928e-20	28.1956	28.1013	7.85346	8.10016
Mgst1	microsomal glutathione S-transferase 1; Microsomal glutathione transferase 1 (MGST1) is a membrane bound enzyme involved in the detoxification of reactive electrophiles and protection of membranes from oxidative stress. The enzyme displays an unusual and broad subcellular distribution with especially high levels in the endoplasmic reticulum (ER) and outer mitochondrial membrane (OMM).	metabolism	no	172.618	54.2638	3.21147	1.68323	2.71329e-31	161.723	183.513	50.825	57.7025
F5	coagulation factor V (proaccelerin, labile factor)	other	no	11.1799	0.176473	50.6197	5.66163	1.64839e-57	11.007	11.3528	0.180881	0.172066
Stac	SH3 and cysteine rich domain; Stac1; A Cav3.2/Stac1 molecular complex controls T-type channel expression at the plasma membrane.Two members of a family of putative adapter proteins STAC1 and STAC2. Stac1 and stac2 genes define discrete and distinct subsets of dorsal root ganglia neurons.	other	no	7.60996	0.253552	19.2217	4.26467	1.41248e-14	10.0805	5.1394	0.355097	0.152006
Igf2bp3	insulin-like growth factor 2 mRNA binding protein 3; IMP-3, IMP3, Koc13, Neilsen, mimp3;MP-3 is differentially expressed in normal and neoplastic lymphoid tissue. IMP-3 is a member of the insulin-like growth factor II mRNA binding protein (IMP) family of proteins that play a role in RNA trafficking and stabilization and cell growth and migration during embryogenesis but which are down-regulated i…	other	yes	6.25507	0.31051	15.3715	3.94218	3.41807e-31	9.42123	3.08892	0.44513	0.17589
Nucb2	nucleobindin 2; Nefa, p54; Nesfatin-1, a food-intake inhibiting factor processed from nucleobindin 2 (NUCB2). Nucleobindin-2 (NUCB2) is a calcium- and DNA-binding protein and precursor of nesfatin-1, a signalling peptide with multiple functions, including regulation of energy homeostasis and glucose transport. Nesfatin-1 inhibits voltage gated K+ channels in pancreatic beta cells .Nesfatin-1, ori…	other	yes	28.3588	1.7803	14.2531	3.83321	4.66332e-33	28.5582	28.1594	1.67439	1.8862
Ncf1	neutrophil cytosolic factor 1; CF-47K, NOXO2, Ncf-1, p47-phox, p47<phox>, p47phox; The NADPH oxidase 2 (NOX2) complex is a professional producer of reactive oxygen species (ROS) and is mainly expressed in phagocytes. Mice Lacking NCF1 Exhibit Reduced Growth of Implanted Melanoma and Carcinoma.	other	no	65.0528	6.53074	9.84692	3.29967	6.05255e-59	63.4081	66.6976	5.46449	7.59699
Ifi30	interferon gamma inducible protein 30; GILT, IP30; Gamma interferon-inducible lysosomal thioreductase (GILT) ablation renders mouse fibroblasts sensitive to dengue virus replication. Gamma-interferon-inducible lysosomal thiol reductase (GILT) is known to reduce disulfide bonds present in proteins internalized by antigen presenting cells, facilitating optimal processing and presentation of peptide…	other	no	454.352	47.5738	9.47353	3.2439	7.26256e-99	381.027	527.677	51.8908	43.2567
H2-Oa	histocompatibility 2, O region alpha locus; H-2Oa; The biosynthesis of MHC class II/peptide complexes involves classical, cell surface MHC products as well as the intracellular component H2-M, required for the removal of invariant chain-derived CLIP and for peptide loading. The function of another intracellular class II heterodimer, H2-O, is the matter of some controversy. The physical associatio…	other	no	47.0369	5.0653	8.88518	3.1514	3.54121e-39	49.452	44.6217	6.24325	3.88734
Col5a3	collagen, type V, alpha 3; The a3(V) chain is poorly characterized among type V collagen chains. Pro-a3(V) collagen is expressed in newly synthesized bone as well as in the superficial fascia of developing muscle. The matrix containing the pro-a3(V) chain may therefore be needed for the initiation of wound healing.	other	no	292.971	27.4621	8.375	3.06609	2.60676e-08	345.455	240.487	43.8268	11.0974
Shank2	SH3 and multiple ankyrin repeat domains 2; AUTS17, CORTBP1, CTTNBP1, ProSAP1, SHANK, SPANK-3; The synaptic scaffolding protein gene, SHANK2, are linked to a variety of neuropsychiatric disorders. Shank2 is a multidomain scaffolding protein implicated in the structural and functional coordination of multiprotein complexes at excitatory postsynaptic sites as well as in psychiatric disorders, includ…	other	no	7.79699	1.06574	7.07883	2.82351	4.25032e-21	7.41715	8.17683	1.07997	1.05151
Whrn	whirlin_ DFNB31_ deafness autosomal recessive 32; Whirlin complexes with p55 at the stereocilia tip during hair cell development	other	no	75.461	16.6689	4.54674	2.18483	4.26698e-46	67.8687	83.0532	16.4182	16.9196
Rbm38	RNA binding motif protein 38; Rnpc1, Seb4, Seb4l; The RNA Binding Protein RBM38 (RNPC1) Regulates Splicing during Late Erythroid Differentiation. RNPC1 modulates the RNA-binding activity of, and cooperates with, HuR to regulate p21 mRNA stability. Rbm38 plays a crucial role in cell cycle arrest and myogenic differentiation via its binding to p21. RNPC1, an RNA-binding protein and a target of the …	other	no	802.585	201.787	4.01259	2.00454	7.93048e-75	747.318	857.853	217.31	186.263
Sbf2	SET binding factor 2; Mtmr13, mMTMH1, CMT4B2, DENND7B; The MTMR protein family includes proteins with a phosphoinositide phosphatase activity, as well as proteins in which key catalytic residues are missing and that are thus called "pseudophosphatases." MTMR13 belongs to a pseudophosphatase subgroup, since its closest homologue is MTMR5/Sbf1.	other	no	6.53076	1.80233	3.54252	1.82478	1.40435e-12	6.82463	6.23689	1.80783	1.79682
Sh3tc1	SH3 domain and tetratricopeptide repeats 1; Exclusive expression of the Rab11 effector SH3TC2 in Schwann cells links integrin-α6 and myelin maintenance to Charcot-Marie-Tooth disease type 4C.	other	no	16.3429	4.86574	3.36157	1.74913	2.02195e-22	14.9476	17.7381	5.33341	4.39807
Sorl1	sortilin-related receptor, L(DLR class) A repeats-containing, LR11, SorLA, gp250, mSorLA, Alzheimer's Gene SORL1, SorLA regulates the activity of lipoprotein lipase by intracellular trafficking.	protein trafficking	yes	24.5011	0.990665	23.44	4.5509	1.70963e-81	18.8142	30.1881	0.622153	1.35918
Lrrk2	leucine-rich repeat kinase 2; AURA17, DARDARIN, PARK8, RIPK7, ROCO2; Leucine-rich repeat kinase 2 regulates Sec16A at ER exit sites to allow ER-Golgi export. LRRK2 regulates the anterograde ER-Golgi transport through anchoring Sec16A at the endoplasmic reticulum exit sites (ERES). LRRK2 interacted and co-localized with Sec16A, a key protein in the formation of ERES.	protein trafficking	yes	7.56905	1.15171	6.43938	2.68692	1.00526e-35	7.36161	7.77649	1.26599	1.03742
Gga2	golgi-associated, gamma adaptin ear containing, ARF binding protein 2	protein trafficking	no	69.4337	19.8302	3.54005	1.82377	5.44363e-64	63.6906	75.1767	19.5984	20.0619
Scpep1	serine carboxypeptidase 1; Risc; lysosomal serine carboxypeptidases Scpep1;	protein turnover	no	102.714	8.09972	12.4953	3.64331	3.00619e-104	95.9112	109.517	7.96614	8.23331
Napsa	napsin A aspartic peptidase; KAP, Kdap, NAP1, SNAPA, pronapsin; Napsin A is an aspartic proteinase involved in the maturation of surfactant protein B. The aspartic protease napsin A is expressed in type II cells of the lung, where it is involved in the processing of surfactant protein B (SP-B).	protein turnover	no	371.807	52.5576	7.13967	2.83586	1.27066e-111	356.195	387.419	60.4839	44.6314
Cblb	Casitas B-lineage lymphoma b; Cbl proto-oncogene B, E3 ubiquitin protein ligase, RNF56; CBL-family ubiquitin ligases are critical negative regulators of tyrosine kinase signaling, with a clear redundancy between CBL and CBL-B evident in the immune cell and hematopoietic stem cell studies.	protein turnover	yes	53.019	11.7808	4.52986	2.17947	1.11041e-58	47.9374	58.1007	12.7373	10.8243
Mmp14	matrix metallopeptidase 14 (membrane-inserted)	protein turnover	no	22.6928	5.06989	4.42354	2.1452	5.20788e-20	26.7335	18.6521	6.01798	4.12179
Csf1	colony stimulating factor 1, M-CSF	secreted	yes	13.5171	0.682531	18.0401	4.17313	3.29127e-46	14.3773	12.657	0.875161	0.489901
Ltb	lymphotoxin beta, tumor necrosis factor ,. lymphoid tissue development	secreted	no	134.312	15.6049	8.48146	3.08431	2.92668e-87	161.24	107.384	17.9429	13.2669
Grn	granulin; PC cell-derived growth factor; PCDGF; PEPI; acrogranulin; granulins; proepithelin; progranulin; Progranulin (PGRN), a multifunctional growth factor, appears to play a role in neurodegenerative diseases accompanied by neuroinflammation; Progranulin (PGRN), a widely secreted growth factor, is involved in multiple biological functions, and mutations located within the PGRN gene (GRN) are a…	secreted	yes	284.171	37.1283	7.69939	2.94474	1.13361e-149	259.859	308.483	37.7694	36.4872
Fam3c	family with sequence similarity 3, member C; ILEI; FAM3C, a member of FAM3 gene family, has been shown to improve insulin resistance and hyperglycemia in obese mice. This study further determined whether FAM3C functions as a hepatokine to suppress hepatic gluconeogenesis of type 1 diabetic mice. Production and secretion of pro-metastatic proteins is a feature of many tumor cells. The FAM3C interl…	secreted	no	84.2695	15.9516	5.28217	2.40113	1.80788e-56	74.5236	94.0153	15.4333	16.4699
Sema3g	sema domain, immunoglobulin domain (Ig), short basic domain, secreted, (semaphorin) 3G; sem2; Differential endothelial transcriptomics identifies semaphorin 3G as a vascular class 3 semaphorin. Semaphorins have been identified as axon guidance molecules. Yet, they have more recently also been characterized as attractive and repulsive regulators of angiogenesis. Although the mouse knockout phenoty…	secreted	yes	8.90821	1.49644	4.64735	2.21641	0.000243515	7.16023	10.6562	2.05944	0.933441
Adm	Adrenomedullin; AM, PAMP; Adrenomedullin (AM) is a multifunctional peptide endowed with various biological actions mediated by the interaction with the calcitonin receptor-like receptor (CLR), which couples to the receptor activity-modifying proteins 2 or 3 (RAMP2 or RAMP3) to form the functional plasma membrane receptors AM1 and AM2, respectively. Plasma levels of adrenomedullin (AM), a bioactiv…	secreted	no	6.02932	1.17708	4.06793	2.0243	0.00121627	7.0608	4.99784	0.970024	1.38413
Gh	growth hormone; Gh1;	secreted	no	76.0667	23.042	3.29493	1.72025	5.13729e-13	78.7564	73.3769	27.0327	19.0513
Hck	hemopoietic cell kinase	signal transducer	yes	298.446	9.96105	27.0705	4.75865	4.12567e-61	264.749	332.144	11.4551	8.46704
Mapk11	mitogen-activated protein kinase 11; P38b, Prkm11, Sapk2, Sapk2b, p38-2, p38beta, p38beta2; MAPK11 in breast cancer cells enhances osteoclastogenesis and bone resorption.; This study shows that the p38 MAPK (p38) isoform MAPK11 (p38beta) is expressed in breast cancer cells. Activation of the MAPK11/12/13/14 (p38 MAPK) pathway regulates the transcription of autophagy genes in response to oxidative…	signal transducer	no	13.4745	1.32715	9.09832	3.1856	2.23465e-24	15.3865	11.5625	1.4019	1.2524
Pde4c	phosphodiesterase 4C, cAMP-specific; DPDE1, PDE21; n Eukaryotes, more than 100 different phosphodiesterase (PDE) proteins serve to fine-tune cyclic nucleotide (cAMP and cGMP) signals and contribute to specificity of signaling. In mammals, PDEs are divided into 11 families, of which PDE4 represents the largest family. Four genes (pde4a, pde4b, pde4c and pde4d) encode for this class of enzymes in m…	signal transducer	no	42.6854	4.87259	8.67315	3.11656	1.25798e-39	49.9204	35.4504	6.15331	3.59188
Rasl10a	RAS like family 10, member A; RRP22; RRP22 is a farnesylated, nucleolar, Ras-related protein with tumor suppressor potential. Unlike Ras, RRP22 inhibits cell growth and promotes caspase-independent cell death and can serve as a potential tumor suppressor.	signal transducer	no	17.924	2.11898	7.16843	2.84166	1.54601e-10	17.953	17.8949	1.4777	2.76026
Prkcg	Official Symbol: Prkcg; PKCgamma, Pkcc, Prkcc; PKC-gamma; protein kinase C gamma type	signal transducer	no	33.3787	4.9275	6.63767	2.73068	3.06729e-30	32.8296	33.9279	4.92643	4.92857
Themis2	correct name Themis2; Themis2 thymocyte selection associated family member 2; thymocyte expressed molecule involved in selection 1 (Themis1, SwissProt accession number Q8BGW0) is the recently characterised founder member of a novel family of proteins. A second member of this family, Themis2 (Q91YX0), also known as ICB1 (Induced on contact with basement membrane 1), remains unreported at the prote…	signal transducer	no	143.473	23.5279	6.213	2.63529	2.76118e-61	129.859	157.086	28.4573	18.5985
Gapt	Grb2-binding adaptor, transmembrane; Identification of a new transmembrane adaptor protein that constitutively binds Grb2 in B cells.Here, we report identification of a new transmembrane adaptor molecule, namely growth factor receptor-bound protein 2 (Grb2)-binding adaptor protein, transmembrane (GAPT), which is expressed in B cells and myeloid cells. Similar to LAT, GAPT has an extracellular dom…	signal transducer	no	10.2038	1.70606	5.37857	2.42722	6.93119e-09	9.11039	11.2973	1.30375	2.10836
Edaradd	EDAR (ectodysplasin-A receptor)-associated death domain; crinkled; ectodysplasin-A receptor-associated adapter protein; ECTD11A, ECTD11B, ED3, EDA3 606603, Crinkled (Cr); EDA, EDAR, and EDARADD encode signaling molecules in the Eda/Edar/NF-?B signaling pathways, we also checked EDAR and EDARADD in this study. EDAR is a NF-kappaB-activating, death domain-containing member of the TNF receptor famil…	signal transducer	no	26.5896	5.44392	4.97373	2.31433	4.30996e-49	27.5172	25.662	6.5945	4.29334
Mcf2l	MCF.2 cell line derived transforming sequence-like; ARHGEF14, DBS, OST; The RhoA- and CDC42-specific exchange factor Dbs promotes expansion of immature thymocytes and deletion of double-positive and single-positive thymocytes. Role of the guanine nucleotide exchange factor Ost in negative regulation of receptor endocytosis by the small GTPase Rac1.	signal transducer	no	10.6114	2.13993	4.88722	2.28901	1.09379e-25	10.5907	10.6321	2.43034	1.84952
Camk1g	calcium/calmodulin-dependent protein kinase I gamma; CLICK3, CLICKIII, VWS1, CaMKIgamma; Ca(2+) signaling plays a central role in activity-dependent regulation of dendritic arborization, but key molecular mechanisms downstream of calcium elevation remain poorly understood. Here we show that the C-terminal region of the Ca(2+)/calmodulin-dependent protein kinase CLICK-III (CL3)/CaMKIgamma, a membr…	signal transducer	no	15.203	3.13655	4.74487	2.24637	2.05976e-21	16.6955	13.7104	3.88343	2.38967
Cyth4	cytohesin 4; CYT4, DJ63G5.1, PSCD4, cytohesin-4; Similarities in function and gene structure of cytohesin-4 and cytohesin-1, guanine nucleotide-exchange proteins for ADP-ribosylation factors. Activation of ADP-ribosylation factors (ARFs), approximately 20-kDa GTPases that are inactive in the GDP-bound form, depends on guanine nucleotide-exchange proteins (GEPs) to accelerate GTP binding. A novel …	signal transducer	no	51.9524	12.6015	4.13991	2.0496	3.44859e-42	49.0052	54.8996	12.6926	12.5103
Ptpn6	protein tyrosine phosphatase, non-receptor type 6; HCP, HCPH, HPTP1C, PTP-1C, SH-PTP1, SHP-1, SHP-1L, SHP1; hematopoietic cell phosphatase; hematopoietic cell protein-tyrosine phosphatase; protein-tyrosine phosphatase 1C; protein-tyrosine phosphatase SHP-1; tyrosine-protein phosphatase non-receptor type 6	signal transducer	no	502.677	125.128	4.05712	2.02046	4.55719e-64	477.517	527.837	118.525	131.732
Arhgap24	Rho GTPase activating protein 24; FILGAP, RC-GAP72, RCGAP72, p73, p73RhoGAP; Cell migration, phagocytosis and cytokinesis are mechanically intensive cellular processes that are mediated by the dynamic assembly and contractility of the actin cytoskeleton. GAPs (GTPase-activating proteins) control activities of the Rho family proteins including Cdc42, Rac1 and RhoA, which are prominent upstream reg…	signal transducer	no	33.7964	9.67753	3.49285	1.8044	1.11854e-22	30.0316	37.5612	9.1911	10.164
Bank1	B-cell scaffold protein with ankyrin repeats 1; BANK1 and BLK act through phospholipase C gamma 2 in B-cell signaling. The B cell adaptor protein with ankyrin repeats (BANK1) and the B lymphoid tyrosine kinase (BLK) have been genetically associated with autoimmunity.	signal transducer	no	14.397	4.15574	3.40385	1.76717	1.91647e-13	12.2525	16.5415	3.75894	4.55254
Arhgap17	Rho GTPase activating protein 17; Nadrin, Rich1, Wbp15; the RhoGAP domain of RICH-1 catalyzed GTP hydrolysis on Cdc42 and Rac1, but not on RhoA. RICH-1 is a GAP for Cdc42 and Rac1.	signal transducer	no	377.079	112.937	3.39588	1.76379	4.05442e-67	359.023	395.136	121.019	104.854
Rasa4	RAS p21 protein activator 4; CAPRI, GAPL; CD28 inhibits T cell adhesion by recruiting CAPRI to the plasma membrane. CD28 inhibits Rap1-mediated adhesion by recruiting the protein CAPRI to the plasma membrane. Ca2+-dependent monomer and dimer formation switches CAPRI Protein between Ras GTPase-activating protein (GAP) and RapGAP activities.	signal transducer	no	15.327	4.54601	3.3907	1.76158	5.56748e-28	17.3945	13.2594	5.4636	3.62842
Gadd45g	growth arrest and DNA-damage-inducible, gamma	signal transducer	no	123.701	37.5608	3.27094	1.70971	3.37675e-21	97.5097	149.892	33.3522	41.7694
Nckipsd	NCK interacting protein with SH3 domain; F3P21, DIP1, ORF1, SPIN90, WASLBP, WISH, Wasbp; SPIN90 dephosphorylation is required for cofilin-mediated actin depolymerization in NMDA-stimulated hippocampal neurons. SPIN90 plays an essential role in many cellular processes including actin polymerization, endocytosis, growth cone formation and dendritic spine morphogenesis. DIP/WISH binds to mammalian d…	signal transducer	yes	36.0558	11.8261	3.07827	1.62212	2.5836e-20	39.2304	32.8813	13.4842	10.1679
Tlr9	toll-like receptor 9	surface receptor	yes	80.2978	2.49508	25.3774	4.66547	9.11402e-32	75.8502	84.7454	2.78735	2.2028
Sell	Selectin L; CD62L, L-selectin, LECAM-1, Lnhr, Ly-22, Ly-m22, Lyam-1, Lyam1; homing molecule L-selectin (CD62L). Lymphoid priming in human bone marrow begins before expression of CD10 with upregulation of L-selectin. L-selectin-dependent leucocyte adhesion and transmigration.	surface receptor	yes	86.9829	2.48564	22.7922	4.51047	1.0989e-20	84.8081	89.1577	2.11628	2.855
Ccr7	C-C CKR-7; C-C chemokine receptor type 7; CC-CKR-7; CCR-7; EBV-induced G-protein coupled receptor 1; MIP-3 beta receptor; chemokine (C-C) receptor 7; CCR7 is a homeostatically expressed chemokine receptor that is known to regulate the homing of various types of immune cells to primary, secondary, and tertiary lymphoid organs. Recent evidence suggests that, in addition to controlling cell migratio…	surface receptor	yes	161.014	9.52315	16.7731	4.06807	4.07048e-126	151.868	170.16	10.4003	8.64602
Ly86	lymphocyte antigen 86; MD-1, MD1; The RP105/MD-1 complex is indispensable for TLR4/MD-2-dependent proliferation and IgM-secreting plasma cell differentiation of marginal zone B cells.MD-1 is a secreted protein that forms a complex with radioprotective 105 (RP105) and this complex plays a crucial role in lipopolysaccharide (LPS) recognition by B cells. he Toll-like receptor (TLR) 4/MD-2 heterodime…	surface receptor	yes	117.499	7.14954	15.5865	3.96223	7.12297e-65	90.5005	144.497	4.32949	9.9696
Islr2	immunoglobulin superfamily containing leucine-rich repeat 2; Linx, Mbu-3; The LRR receptor Islr2 is required for retinal axon routing at the vertebrate optic chiasm. Transmembrane protein Linx. inx (alias Islr2), encoding a leucine-rich repeat and immunoglobulin (LIG) family protein, is expressed in a subset of developing sensory and motor neurons.	surface receptor	no	20.1254	1.36862	14.017	3.80911	4.85099e-45	19.1387	21.1121	1.81845	0.918797
Faim3	Fas apoptotic inhibitory molecule 3; FcmuR, Toso; The Fc receptor for IgM (FcmuR) is identical to Toso or Fas inhibitory molecule 3 (FAIM3). The surface receptor Toso/Faim3 has been linked to apoptosis, IgM binding, and innate immune responses.	surface receptor	no	236.695	18.9908	12.3386	3.62511	6.07327e-100	206.922	266.469	16.8711	21.1105
Treml2	triggering receptor expressed on myeloid cells-like 2; TLT-2, TLT2;A Missense Variant in TREML2 Reduces Risk of Alzheimer's Disease in a Han Chinese Population. the triggering receptor expressed on myeloid cells (TREM)-like protein 2 (TLT2), a member of the TREM receptor family,is expressed on the surface of macrophages. Blocking TLT2 on the macrophage surface by either specific anti-TLT2 Ab or s…	surface receptor	yes	130.659	11.3463	11.5346	3.52789	3.838e-198	117.124	144.194	10.7945	11.8982
Cnr2	cannabinoid receptor 2 (macrophage); CB-2, CB2, CB2-R; The CB2 receptor on immune cells presents a potential therapeutic target in CIDS as activation of this receptor has been shown to be involved in immunosuppression. The cannabinoid receptor 2 is involved in acute rejection of cardiac allografts.	surface receptor	no	44.9803	5.43173	8.24088	3.0428	4.10282e-52	42.17	47.7907	6.43966	4.4238
Ptprj	protein tyrosine phosphatase, receptor type, J; CD148, DEP1, HPTPeta, R-PTP-ETA, SCC1; density-enhanced phosphatase 1; human density enhanced phosphatase-1; protein-tyrosine phosphatase eta; f; Syndecan-2 is a novel ligand for the protein tyrosine phosphatase receptor CD148. Structurally distinct phosphatases CD45 and CD148 both regulate B cell and macrophage immunoreceptor signaling; Our analysi…	surface receptor	no	67.738	8.23229	8.2145	3.03817	1.97983e-90	57.563	77.9131	8.51263	7.95195
Bst1	bone marrow stromal cell antigen 1; BP-3, Bp3, Bsta1, CD157, Ly65; ADP-ribosyl cyclase 2; BP-3 alloantigen; BST-1; antigen BP3; bone marrow stromal antigen 1; cADPr hydrolase 2; cyclic ADP-ribose hydrolase 2; leukocyte antigen 65; ly-65; bone marrow stromal cell antigen 1	surface receptor	no	99.6037	16.2416	5.73624	2.5201	2.59609e-14	106.916	92.2919	21.4092	11.0739
Cd52	CD52 antigen; CDW52, EDDM5, B7, B7-Ag, CAMPATH-1, CLS1, MB7; T cell regulation mediated by interaction of soluble CD52 with the inhibitory receptor Siglec-10. We found that human and mouse antigen-activated T cells with high expression of the lymphocyte surface marker CD52 suppressed other T cells. CD52(hi)CD4(+) T cells were distinct from CD4(+)CD25(+)Foxp3(+) regulatory T cells. Their suppressi…	surface receptor	no	838.474	157.269	5.37016	2.42496	6.66756e-97	886.828	790.12	154.171	160.367
Igsf9	immunoglobulin superfamily, member 9; 644ETD8, Dasm1, Kiaa1355-hp, NRT1, Ncaml, mKIAA1355; Genetic evidence for the adhesion protein IgSF9/Dasm1 to regulate inhibitory synapse development independent of its intracellular domain.The tmouse Dasm1, a protein likely to function as a neuronal cell-surface receptor, plays an important role in both shaping the dendritic tree and affecting the fraction o…	surface receptor	no	20.3931	3.76873	5.29621	2.40496	2.80251e-22	18.6651	22.1212	4.02851	3.50895
Cd2	CD2 molecule	surface receptor	yes	434.384	66.357	5.06822	2.34148	0.000147028	419.019	449.75	71.56	61.154
Pllp	plasmolipin; PMLP, TM4SF11; Myelin comprises a compactly stacked massive surface area of protein-poor thick membrane that insulates axons to allow fast signal propagation. Increasing levels of the myelin protein plasmolipin (PLLP) were correlated with post-natal myelination; however, its function is unknown. Here, the intracellular localization and dynamics of PLLP were characterized in primary g…	surface receptor	no	17.6229	3.43161	4.90801	2.29514	7.9333e-11	18.239	17.0067	4.09737	2.76586
Cd38	DP-ribosyl cyclase 1; ADP-ribosyl cyclase/cyclic ADP-ribose hydrolase; CD38 antigen (p45); NAD(+) nucleosidase; cADPr hydrolase 1; cyclic ADP-ribose hydrolase 1; CD38 is a glycosylated membrane protein with ectonucleotidase properties.	surface receptor	yes	169.344	38.1409	4.49769	2.16918	1.77521e-66	171.296	167.391	36.3291	39.9528
Ptger4	prostaglandin E receptor 4 (subtype EP4); EP4, EP4R; G-protein coupled receptor. Prostaglandin E2 (PGE2) and prostaglandin receptor 4 (PTGER4), a receptor for PGE2 that mediates both inflammatory and regulatory eicosanoid signaling, were higher in NOD mice and drive innate immune dysregulation. Prostaglandin E2-prostaglandin E receptor subtype 4 (EP4) signaling mediates UV irradiation-induced sys…	surface receptor	no	50.24	11.3432	4.41074	2.14102	1.74405e-35	41.1102	59.3697	9.6635	13.0228
Cd40	CD40 molecule, TNF receptor superfamily member 5;	surface receptor	no	65.9216	15.2946	4.273	2.09525	1.1784e-27	69.3791	62.4642	14.5174	16.0719
Slamf9	SLAM family member 9; CD2F-10, CD84-H1, Cd2f10, SF2001; D2 antigen family, member 10; The CD2 subset of the immunoglobulin superfamily consists of a rapidly expanding family of leukocyte cell surface receptors, at least five of which (CD2, CD48, CD58, CD150, and CD244) are involved in lymphocyte activation as either receptors or ligands.	surface receptor	no	67.2825	17.4721	3.83903	1.94074	1.65066e-15	65.5174	69.0475	13.9095	21.0346
Il6ra	IL6 receptor alpha	surface receptor	no	7.86075	2.09795	3.61337	1.85335	3.61194e-07	7.35042	8.37108	2.40431	1.7916
Ms4a1	membrane-spanning 4-domains, subfamily A, member 1; CD20 antigen; B-cell differentiation antigen Ly-44; B-lymphocyte antigen CD20; lymphocyte antigen 44	surface receptor	no	115.856	29.8067	3.40636	1.76823	0.00163593	105.489	126.223	23.3723	36.241
Tnfrsf19	tumor necrosis factor receptor superfamily_ member 19 tumor necrosis factor receptor superfamily, member 19	surface receptor	no	66.6176	20.5842	3.31349	1.72835	2.78841e-36	64.0403	69.1948	25.0827	16.0857
Tnfrsf13c	tumor necrosis factor receptor superfamily, member 13C; BAFF-R, BAFFR, BROMIX, CD268, CVID4, prolixin;	surface receptor	no	343.36	106.314	3.30799	1.72595	1.75916e-41	348.566	338.155	120.029	92.5988
Cd37	CD37 molecule; GP52-40, TSPAN26; CD37 ablation impairs several aspects of DC function including: in vivo migration from skin to draining lymph nodes; chemo-tactic migration; integrin-mediated adhesion under flow; the ability to spread and form actin protrusions and in vivo priming of adoptively transferred nave T cells. The tetraspanin CD37 orchestrates the a(4)(1) integrin-Akt signaling axis and…	surface receptor	yes	2592.24	811.505	3.25899	1.70442	5.2339e-81	2629.1	2555.37	890.64	732.37
Spib	Spi-B transcription factor (Spi-1/PU.1 related)	transcription regulator	yes	3160.21	246.023	12.9299	3.69264	3.05665e-210	2964.58	3355.83	277.067	214.979
Dmrt3	doublesex and mab-3 related transcription factor 3; DMRTA3; Among seven mammalian family members of DM domain transcription factors, DMRT1 has been studied in mouse and human for its conserved role in male gonadal identity. CRISPR/Cas9-mediated simultaneous knockout of Dmrt1 and Dmrt3 does not recapitulate the 46,XY gonadal dysgenesis observed in 9p24.3 deletion patients.	transcription regulator	no	6.51189	0.666643	8.00773	3.00139	2.26867e-08	6.25324	6.77054	0.747025	0.586262
Hhex	hematopoietically expressed homeobox; Hex, Hex1, Hhex-rs2, Prh, Prhx; Impaired B cell development and function in mice with a targeted disruption of the homeobox gene Hex. Hex is a homeobox gene that is expressed in all stages of B cell development except plasma cells. Therefore, Hex is necessary for B cell development and function and its absence results in a dramatic increase in B220(-)CD19(+) …	transcription regulator	yes	97.8133	18.1792	5.35816	2.42174	3.29382e-66	83.1026	112.524	18.1538	18.2046
Bcl11a	Bcl11a	transcription regulator	no	48.3599	11.1131	4.36002	2.12433	8.5623e-52	41.7627	54.9571	10.9666	11.2595
Id3	Inhibitor of DNA binding 3_ dominant negative helix-loop-helix protein inhibitor of DNA binding 3, dominant negative helix-loop-helix protein	transcription regulator	no	251.226	62.9008	4.05438	2.01948	1.67961e-68	282.809	219.642	73.251	52.5507
Casz1	castor zinc finger 1; CAS11, CST, SRG, ZNF693, D4Ertd432e ; Identification of Casz1 as a Regulatory Protein Controlling T Helper Cell Differentiation, Inflammation, and Immunity. With regards to Th17 differentiation, Casz1 limits repressive histone marks and enables acquisition of permissive histone marks at Rorc, Il17a, Ahr, and Runx1 loci. The zinc finger transcription factor CASZ1 plays a key …	transcription regulator	no	19.0656	5.11937	3.76141	1.91127	1.37785e-35	18.1559	19.9752	5.72614	4.51259
Hoxb4	homeobox B4; The HOXB4 homeoprotein promotes the ex vivo enrichment of functional human embryonic stem cell-derived NK cells.	transcription regulator	no	8.89327	2.49703	3.45136	1.78716	3.79725e-11	8.00547	9.78107	2.61029	2.38376
Crip2	cysteine-rich protein 2, CRP2, ESP1, ysteine-rich intestinal protein; LIM domain protein ESP1/CRP2; Cysteine-rich intestinal protein 2 (CRIP2) acts as a repressor of NF-kappaB-mediated proangiogenic cytokine transcription to suppress tumorigenesis and angiogenesis. Crip2 is a LIM-only gene; Cysteine-rich LIM-only proteins CRP1 and CRP2 are potent smooth muscle differentiation cofactors.	transcription regulator	no	9.3233	2.56177	3.44015	1.78247	6.38183e-08	9.57705	9.06955	1.75842	3.36513
Aff3	AF4/FMR2 family, member 3; LAF4, MLLT2-like; The AFF (AF4/FMR2) family of genes includes four members: AFF1/AF4, AFF2/FMR2, AFF3/LAF4 and AFF4/AF5q31. AFF2/FMR2 is silenced in FRAXE intellectual disability, while the other three members have been reported to form fusion genes as a consequence of chromosome translocations with the myeloid/lymphoid or mixed lineage leukemia (MLL) gene in acute lymp…	transcription regulator	yes	189.118	57.5923	3.33564	1.73796	1.139e-51	175.55	202.686	64.3178	50.8668
Irf2bp2	interferon regulatory factor 2 binding protein 2; IRF-2BP2; Interferon regulatory factor 2 binding protein 2 is a new NFAT1 partner and represses its transcriptional activity. Mol Cell Biol. 2011 Jul;31(14):2889-901. IRF-2BP2 is a negative regulator of the NFAT1 transcription factor and suggest that NFAT1 repression occurs at the transcriptional level.	transcription regulator	yes	159.619	51.129	3.16168	1.66069	7.41345e-41	142.526	176.713	54.5764	47.6815
Kcnk13	potassium channel, subfamily K, member 13; THIK-1, THIK1; Identification of the two-pore domain potassium channel, tandem-pore domain halothane-inhibited K+ channel 1 (THIK-1), as a novel CASP8 substrate.	transporter	no	8.95975	0.70695	10.7642	3.42818	5.60929e-14	7.39469	10.5248	1.00442	0.409486
Slc22a12	solute carrier family 22 (organic anion/urate transporter), member 12; OAT4L, Rst, Slc22al2, URAT1; urate transporter 1 (URAT1)	transporter	no	10.5458	1.486	6.20769	2.63406	9.58668e-09	10.6757	10.4158	2.18015	0.791854
Kcnc3	potassium voltage-gated channel, Shaw-related subfamily, member 3; KShIIID, Kcr2-3, Kv3.3; Mutations in the Kv3.3 potassium channel (KCNC3) cause cerebellar neurodegeneration and impair auditory processing.	transporter	no	15.7236	2.8226	5.47963	2.45408	7.59384e-24	14.2716	17.1756	3.15	2.49521
Slc52a3	solute carrier family 52 (riboflavin transporter), member 3; BVVLS, BVVLS1, C20orf54, RFT2, RFVT3, bA371L19.1, hRFT2; Functional involvement of RFVT3/SLC52A3 in intestinal riboflavin absorption. These results strongly suggest that RFVT3 would functionally be involved in riboflavin absorption in the apical membranes of intestinal epithelial cells.	transporter	no	6.58036	1.23343	5.09294	2.3485	1.1811e-10	6.62756	6.53316	1.77581	0.691063
Pld4	phospholipase D family, member 4; PLD 4; choline phosphatase 4; phosphatidylcholine-hydrolyzing phospholipase D4; phospholipase D4; Phospholipase D family member 4, a transmembrane glycoprotein with no phospholipase D activity, expression in spleen and early postnatal microglia.	unknown	no	186.378	8.91159	12.2974	3.62028	1.03762e-09	192.259	180.497	8.35276	9.47043
Sh2d5	SH2 domain containing 5; no literature SH2 domain containing 5	unknown	yes	13.8931	1.16087	11.1986	3.48525	2.33465e-45	15.2372	12.5491	1.46949	0.852252
1700021K19Rik	no literature	unknown	no	193.169	29.3926	6.63267	2.72959	2.2534e-123	183.692	202.646	32.4545	26.3307
Emid1	EMI domain containing 1; emilin and multimerin domain-containing protein 1	unknown	no	219.423	38.5967	5.42601	2.43989	5.30174e-19	211.109	227.736	44.3185	32.8749
Cuedc1	CUE domain containing 1; no literature	unknown	no	12.4701	2.2461	5.38471	2.42887	2.66457e-12	13.3315	11.6086	2.89381	1.59839
Mctp2	multiple C2 domains, transmembrane 2	unknown	yes	39.6675	8.19299	4.88352	2.28792	7.79374e-54	37.8877	41.4474	7.25069	9.1353
Tmem132e	transmembrane protein 132E; DFNB99; Whole-Exome Sequencing Identifies a Variant in TMEM132E Causing Autosomal-Recessive Nonsyndromic Hearing Loss DFNB99.	unknown	no	148.774	32.928	4.32645	2.11318	3.04464e-12	166.341	131.208	38.0723	27.7836
Cyb561a3	cytochrome b, ascorbate dependent 3; no literature	unknown	no	208.879	49.4859	4.31205	2.10837	1.12961e-96	217.54	200.218	57.0638	41.9079
1100001G20Rik	Wfdc21 WAP four-disulfide core domain 21;no literature	unknown	yes	21.5785	3.56462	4.19558	2.06887	0.00504434	21.6688	21.4882	1.01948	6.10975
4930426D05Rik	RIKEN cDNA 4930426D05 gene	unknown	no	97.5225	21.8649	4.06629	2.02371	2.17425e-06	130.093	64.9519	29.1078	14.6221
Klhl14	kelch-like 14 (Drosophila); kelch-like protein 14; printor; protein interactor of Torsin-1A; protein interactor of torsinA;	unknown	no	52.0178	12.9743	3.99821	1.99936	3.7396e-32	46.7244	57.3112	13.7065	12.2421
Parp8	poly (ADP-ribose) polymerase family_ member 8; no literature poly (ADP-ribose) polymerase family, member 8	unknown	no	20.886	5.77051	3.5617	1.83257	4.43444e-22	24.4195	17.3526	5.92873	5.61229
Rapgefl1	Rap guanine nucleotide exchange factor (GEF)-like 1; Link guanine nucleotide exchange factor II; RAP guanine-nucleotide-exchange factor (GEF)-like 1; link GEFII; rap guanine nucleotide exchange factor-like 1; no literature	unknown	no	163.747	47.9406	3.45589	1.78906	8.0309e-54	150.094	177.4	46.6592	49.2219
Fam151b	family with sequence similarity 151, member B;	unknown	no	7.80635	2.05922	3.39902	1.76512	0.000193924	7.99067	7.62202	2.36774	1.75069
Fam43a	family with sequence similarity 43, member A, somitovasculin, Tuf1	unknown	no	210.372	66.0904	3.23138	1.69215	1.9635e-40	193.392	227.353	68.154	64.0268
Fam189a1	family with sequence similarity 189 member A1; TMEM228; no literature	unknown	no	7.58056	1.89762	3.13644	1.64913	0.0272866	5.57901	9.5821	1.97249	1.82275
Ubxn11	UBX domain protein 11; COA-1, PP2243, SOC, SOCI, UBXD5; Colon antigen-1 (COA-1) was recently identified as a novel antigen of colorectal cancer encoded by the UBXD5 gene. No literature	unknown	no	5.09249	1.4623	3.07746	1.62174	0.000243366	6.84278	3.34219	1.79331	1.13129
Dennd4b	DENN/MADD domain containing 4B; no literature	unknown	yes	149.104	50.7764	3.00796	1.58879	2.00922e-45	150.891	147.317	58.3359	43.2169
Ankrd37	ankyrin repeat domain 37; Lrp2bp; Ankyrin repeat domain 37 (Ankrd37), a protein containing ankyrin repeats (ARs) and a putative nuclear localization signal (NLS), is highly conserved from zebrafish to humans. In mouse testes, Ankrd37 protein was initially present in the cytoplasm of elongating spermatids, and finally restricted to the nuclei of spermatozoa during spermatogenesis. Ankrd37 bound to…	unknown	no	11.5931	3.47847	3.00769	1.58866	0.00227457	12.0808	11.1054	2.30512	4.65183
