# Supplementary material for: Precocious expression of Blimp1 in B cells causes autoimmune disease with increased self‐reactive plasma cells
Source: EMBO J. 2018 Nov 29;38(2):e100010. doi: 10.15252/embj.2018100010 (PMC6331720; doi:10.15252/embj.2018100010)
Supplement: Supplementary file 3 — Table EV2 [file EMBJ-38-e100010-s003.xlsx]

## Sheet: Kidney-scores-summary
Table EV2: Histopathological analysis of the kidneys of wild-type and Prdm1(ihCd2) mice
							GLOMERULAR COUNTS AND SCORES (40 GLOMERULI)
	Mouse ID	Genotype	Organ	Age	Gender	Stain(s)	NUMBER OF GLOMERULI - SCORE 0	NUMBER OF GLOMERULI - SCORE 1	NUMBER OF GLOMERULI - SCORE 2	NUMBER OF GLOMERULI - SCORE 3	NUMBER OF GLOMERULI - SCORE 4	AVERAGE GLOMERULAR SCORE
1	2M718/11	WT	Kidney	12 mo.	male	H&E, PAS	14	10	15	1	0	1.075
2	2M714/8	WT	Kidney	12 mo.	male	H&E, PAS	13	20	7	0	0	0.85
3	2M714/9	WT	Kidney	12 mo.	female	H&E, PAS	15	19	6	0	0	0.775
4	2M714/31	WT	Kidney	12 mo.	male	H&E, PAS	10	24	6	0	0	0.9
5	2M714/32	WT	Kidney	12 mo.	male	H&E, PAS	22	10	8	0	0	0.65
6	2M714/33	WT	Kidney	12 mo.	female	H&E, PAS	5	6	19	10	0	1.85
7	2M716/3	WT	Kidney	12 mo.	female	H&E, PAS	17	19	3	1	0	0.7
8	2M716/47	WT	Kidney	12 mo.	male	H&E, PAS	18	16	6	0	0	0.7
9	2M716/64	WT	Kidney	12 mo.	female	H&E, PAS	1	10	23	6	0	1.85
10	2M716/66	WT	Kidney	12 mo.	female	H&E, PAS	21	18	1	0	0	0.5
11	2M717/1	WT	Kidney	12 mo.	female	H&E, PAS	19	19	2	0	0	0.575
12	2M717/9	WT	Kidney	12 mo.	female	H&E, PAS	11	24	5	0	0	0.85
13	2M714/12	Prdm1(ihCd2/+)	Kidney	12 mo.	male	H&E, PAS	2	14	24	0	0	1.55
14	2M714/13	Prdm1(ihCd2/+)	Kidney	12 mo.	male	H&E, PAS	6	13	19	2	0	1.425
15	2M714/16	Prdm1(ihCd2/+)	Kidney	12 mo.	female	H&E, PAS	1	13	23	3	0	1.7
16	2M715/1	Prdm1(ihCd2/+)	Kidney	12 mo.	female	H&E, PAS	2	7	27	4	0	1.825
17	2M715/20	Prdm1(ihCd2/+)	Kidney	12 mo.	female	H&E, PAS	1	9	28	2	0	1.775
18	2M715/21	Prdm1(ihCd2/+)	Kidney	12 mo.	female	H&E, PAS	4	21	15	0	0	1.275
19	2M716/4	Prdm1(ihCd2/+)	Kidney	12 mo.	female	H&E, PAS	0	1	2	18	19	3.375
20	2M716/5	Prdm1(ihCd2/+)	Kidney	12 mo.	female	H&E, PAS	1	2	11	25	1	2.575
21	2M716/6	Prdm1(ihCd2/+)	Kidney	12 mo.	male	H&E, PAS	3	19	17	1	0	1.4
22	2M716/8	Prdm1(ihCd2/+)	Kidney	12 mo.	male	H&E, PAS	7	21	12	0	0	1.125
23	2M716/10	Prdm1(ihCd2/+)	Kidney	12 mo.	male	H&E, PAS	9	8	19	3	1	1.475
24	2M716/13	Prdm1(ihCd2/+)	Kidney	12 mo.	female	H&E, PAS	1	8	30	1	0	1.775
25	2M716/46	Prdm1(ihCd2/+)	Kidney	12 mo.	male	H&E, PAS	8	18	13	1	0	1.175
26	2M716/49	Prdm1(ihCd2/+)	Kidney	12 mo.	female	H&E, PAS	12	20	8	0	0	0.9
27	2M716/60	Prdm1(ihCd2/+)	Kidney	12 mo.	male	H&E, PAS	14	22	4	0	0	0.75
28	2M716/61	Prdm1(ihCd2/+)	Kidney	12 mo.	female	H&E, PAS	13	25	2	0	0	0.725
29	2M716/62	Prdm1(ihCd2/+)	Kidney	12 mo.	female	H&E, PAS	18	18	4	0	0	0.65
30	2M717/3	Prdm1(ihCd2/+)	Kidney	12 mo.	male	H&E, PAS	12	20	7	1	0	0.925
31	2M717/6	Prdm1(ihCd2/+)	Kidney	12 mo.	female	H&E, PAS	9	23	7	0	1	1.025
32	2M718/10	Prdm1(ihCd2/+)	Kidney	12 mo.	male	H&E, PAS	7	23	9	1	0	1.1
33	2M718/12	Prdm1(ihCd2/+)	Kidney	12 mo.	male	H&E, PAS	16	21	3	0	0	0.675
34	2M718/13	Prdm1(ihCd2/+)	Kidney	12 mo.	male	H&E, PAS	9	22	9	0	0	1

## Sheet: Kidneys-40 glomeruli analyzed
			Individual glomerular score - 40 glomeruli per mouse (one kidney per mouse) 20 randomly selected representative glomeruli from different regions of the kidney were assessed on each kidney section / piece (excluding duplicates)
Slide number in slide box	Stains	Sample number	KP1G1	KP1G2	KP1G3	KP1G4	KP1G5	KP1G6	KP1G7	KP1G8	KP1G9	KP1G10	KP1G11	KP1G12	KP1G13	KP1G14	KP1G15	KP1G16	KP1G17	KP1G18	KP1G19	KP1G20	COUNT - SCORE 0	COUNT - SCORE 1	COUNT - SCORE 2	COUNT - SCORE 3	COUNT - SCORE 4	AVERAGE GLOMERULAR SCORE		KP2G1	KP2G2	KP2G3	KP2G4	KP2G5	KP2G6	KP2G7	KP2G8	KP2G9	KP2G10	KP2G11	KP2G12	KP2G13	KP2G14	KP2G15	KP2G16	KP2G17	KP2G18	KP2G19	KP2G20
1	H&E, PAS	2M718/11	0	1	1	2	0	0	2	1	2	0	2	0	1	1	2	2	2	0	2	0	7	5	8	0	0	1.05		3	0	2	1	1	1	0	2	1	2	0	0	0	1	0	0	2	2	2	2
2	H&E, PAS	2M714/8	1	1	1	0	0	1	1	2	1	1	0	1	1	2	2	2	0	1	0	2	5	10	5	0	0	1		1	0	1	2	1	1	0	0	0	0	1	1	0	1	1	2	1	0	1	0
3	H&E, PAS	2M714/9	1	0	0	0	1	1	1	1	2	1	1	1	0	0	0	0	1	1	0	1	8	11	1	0	0	0.65		2	0	1	2	0	2	1	1	0	1	0	0	1	0	2	1	2	1	1	0
4	H&E, PAS	2M714/31	2	0	1	1	1	0	0	1	0	0	2	1	2	1	1	1	1	0	1	1	6	11	3	0	0	0.85		1	1	1	0	1	1	1	1	0	2	1	1	1	0	2	0	2	1	1	1
5	H&E, PAS	2M714/32	2	0	0	2	1	0	1	0	0	1	0	0	0	1	2	0	1	0	0	1	11	6	3	0	0	0.6		2	2	0	0	0	0	0	1	2	2	0	1	0	0	0	2	1	0	0	1
6	H&E, PAS	2M714/33	0	1	3	2	2	3	2	2	2	3	3	2	3	1	0	1	2	0	3	2	3	3	8	6	0	1.85		3	2	2	3	1	2	2	2	0	0	1	2	1	3	2	2	3	2	2	2
7	H&E, PAS	2M716/3	1	1	1	0	0	2	0	1	0	0	1	1	1	1	1	1	0	0	1	1	7	12	1	0	0	0.7		3	1	2	2	0	0	1	0	0	0	0	1	0	1	1	1	1	0	0	0
8	H&E, PAS	2M716/47	1	1	0	1	0	1	0	0	1	0	2	0	0	1	0	1	1	1	2	2	8	9	3	0	0	0.75		0	1	0	2	2	2	0	1	0	0	0	1	1	0	1	0	1	1	0	0
9	H&E, PAS	2M716/64	1	1	2	2	2	1	1	2	2	3	2	2	2	2	2	2	2	2	1	3	0	5	13	2	0	1.85		2	1	1	0	1	2	2	2	2	2	2	3	3	1	1	2	3	3	2	2
10	H&E, PAS	2M716/66	1	0	0	0	1	1	0	1	0	0	1	1	1	0	0	0	1	2	1	0	10	9	1	0	0	0.55		0	0	1	1	1	0	0	0	0	0	1	1	1	1	0	0	1	0	0	1
11	H&E, PAS	2M717/1	0	0	0	1	1	0	1	1	0	0	1	1	1	1	0	0	1	1	0	1	9	11	0	0	0	0.55		0	1	2	0	0	1	1	0	0	0	0	2	0	0	1	0	1	1	1	1
12	H&E, PAS	2M717/9	1	2	1	2	1	1	1	0	1	0	1	1	0	1	1	0	1	1	1	1	4	14	2	0	0	0.9		2	2	1	1	0	0	1	1	2	0	1	1	0	1	1	1	0	0	0	1
13	H&E, PAS	2M714/12	2	2	1	1	0	1	1	2	2	2	1	1	2	1	2	2	2	2	2	2	1	7	12	0	0	1.55		2	2	2	1	1	2	1	1	2	2	2	2	2	1	1	2	0	1	2	2
14	H&E, PAS	2M714/13	2	2	2	2	2	2	2	1	0	1	0	1	1	0	2	2	1	2	2	0	4	5	11	0	0	1.35		3	2	2	2	3	0	2	1	2	2	1	1	1	1	0	1	1	1	2	2
15	H&E, PAS	2M714/16	2	2	1	2	1	1	1	1	2	2	2	2	2	1	1	3	2	3	2	2	0	7	11	2	0	1.75		2	2	2	2	2	2	2	2	1	1	2	2	2	3	1	1	0	1	1	2
16	H&E, PAS	2M715/1	2	2	1	2	2	1	2	2	2	2	3	2	0	1	2	0	2	2	2	2	2	3	14	1	0	1.7		2	2	3	3	2	1	2	3	1	1	2	2	2	2	2	2	2	2	2	1
17	H&E, PAS	2M715/20	1	1	1	1	3	2	2	2	2	3	2	2	2	2	2	2	0	1	2	2	1	5	12	2	0	1.75		2	2	2	1	2	2	2	2	1	1	2	2	1	2	2	2	2	2	2	2
18	H&E, PAS	2M715/21	2	1	1	1	2	1	2	2	1	1	0	1	1	1	0	1	2	1	1	2	2	12	6	0	0	1.2		2	1	0	1	1	1	1	2	2	1	1	2	2	2	1	1	2	2	0	2
19	H&E, PAS	2M716/4	3	3	3	4	4	3	4	4	4	4	4	3	3	3	3	3	4	4	3	3	0	0	0	11	9	3.45		2	3	4	4	4	3	3	4	4	4	4	4	4	3	1	3	4	3	3	2
20	H&E, PAS	2M716/5	3	3	3	3	2	3	2	3	0	2	2	3	3	3	3	2	2	3	2	3	1	0	7	12	0	2.5		1	2	2	3	3	4	3	2	3	3	3	3	1	3	3	3	2	3	3	3
21	H&E, PAS	2M716/6	1	1	2	2	1	2	1	0	2	2	2	1	1	2	2	2	1	1	1	1	1	10	9	0	0	1.4		3	2	2	1	1	0	1	2	0	1	1	1	1	1	2	2	1	2	2	2
22	H&E, PAS	2M716/8	0	1	1	1	0	2	2	1	1	1	2	2	1	0	1	2	2	1	0	2	4	9	7	0	0	1.15		1	1	1	1	0	2	1	1	1	0	1	2	2	0	1	2	2	1	1	1
23	H&E, PAS	2M716/10	2	1	1	0	1	2	2	2	2	0	2	0	0	2	2	2	2	1	2	1	4	5	11	0	0	1.35		2	2	4	0	0	0	0	2	0	2	1	1	2	1	3	2	3	3	2	2
24	H&E, PAS	2M716/13	2	2	2	2	2	2	2	2	2	1	2	1	2	2	2	2	2	2	2	0	1	2	17	0	0	1.8		1	1	1	2	1	2	3	2	2	2	1	1	2	2	2	2	2	2	2	2
25	H&E, PAS	2M716/46	1	1	0	1	1	2	1	2	1	2	2	2	2	2	0	1	2	3	0	2	3	7	9	1	0	1.4		0	0	1	1	1	1	1	0	1	1	2	1	2	0	1	2	2	1	1	0
26	H&E, PAS	2M716/49	1	0	1	0	1	1	1	0	0	2	1	2	1	1	1	0	1	1	1	1	5	13	2	0	0	0.85		0	0	2	2	1	0	1	0	2	2	1	2	1	1	0	0	1	0	1	2
27	H&E, PAS	2M716/60	2	1	0	1	2	0	1	2	1	1	1	0	1	1	0	1	1	1	1	1	4	13	3	0	0	0.95		0	0	0	1	1	0	1	1	0	1	1	1	0	0	0	1	1	2	0	0
28	H&E, PAS	2M716/61	0	1	0	2	1	1	0	1	1	1	0	1	1	1	1	2	1	1	1	1	4	14	2	0	0	0.9		1	1	0	0	1	1	0	1	1	0	0	0	0	1	1	0	1	1	0	1
29	H&E, PAS	2M716/62	1	0	1	0	0	0	0	1	1	0	1	1	0	0	1	1	2	0	2	0	10	8	2	0	0	0.6		0	0	1	2	1	0	2	1	0	1	1	1	1	1	0	0	1	0	1	0
30	H&E, PAS	2M717/3	3	1	1	2	0	1	1	1	1	0	0	1	1	0	1	0	0	1	2	1	6	11	2	1	0	0.9		2	1	1	0	0	1	0	0	0	1	1	2	1	2	2	1	2	0	1	1
31	H&E, PAS	2M717/6	1	1	0	1	1	0	0	1	1	1	2	1	4	0	0	1	1	0	2	2	6	10	3	0	1	1		1	1	2	1	1	2	2	1	2	0	0	0	1	1	1	1	1	1	1	1
32	H&E, PAS	2M718/10	2	1	3	0	1	1	0	0	1	2	1	1	1	2	1	1	1	2	1	0	4	11	4	1	0	1.1		0	1	1	0	2	1	2	1	1	1	1	2	2	1	1	1	1	0	1	2
33	H&E, PAS	2M718/12	0	0	1	1	1	1	1	1	1	0	1	1	0	0	0	1	2	1	1	1	6	13	1	0	0	0.75		0	0	0	0	1	1	0	2	2	0	0	1	0	1	1	1	0	1	0	1
34	H&E, PAS	2M718/13	1	1	1	1	1	0	0	2	2	1	0	1	2	1	1	1	1	2	0	1	4	12	4	0	0	1		2	0	0	1	1	1	2	1	2	1	1	2	2	0	0	1	0	1	1	1
[truncated: 12 more columns]
