# Supplementary material for: Precocious expression of Blimp1 in B cells causes autoimmune disease with increased self‐reactive plasma cells
Source: EMBO J. 2018 Nov 29;38(2):e100010. doi: 10.15252/embj.2018100010 (PMC6331720; doi:10.15252/embj.2018100010)
Supplement: Supplementary file 4 — Table EV3 [file EMBJ-38-e100010-s004.xlsx]

## Sheet: Sheet1
Table EV3: Oligonucleotide primer information
Primers used for genotyping
Gene	Sequence	Figure
Prdm1ihCd2	GGTCCAGCCCTCAGCAGTTT	Figure 2A
	GCTGCCTTTGGAGGATCTGA
	AGGAAGGCGCTATGCAAACA
Prdm1Δ3'U(90)	CCTGCACCTCTCTGGAATTA	Appendix Figure S1C
	TTCCTCCTGTGCTTTTCTTG
	GGGCAGAGAGAGACAAACTG
Primers used for nascent transcript qPCR analysis
Gene	Sequence	Figure
Tbp	CGTCATTTTCTCCGCAGTG	Figure 2C
	GCTGCAGAAGTCGCCTTTAT
Atg5	GTGTCATAGTGTGGGCTCTG
	ACTGAGCGCCACTAAATCTG
Prdm1 Intron3	CCCTAAGCGACAACATGGGA
	CTCTCGGTCTTTGCCACCTC
Prdm1 Intron5	AATGCCTGTTCCGAGTGTTT
	GTGACCCTCAGAAGACTCCT
Primers used for ChIP-qPCR analysis
Gene	Sequence	Figure
Tbp	GAAGCCAGCCAGTTCTACAG	Appendix Figure S2A
	CAAGCAAGCGTTCTACCACT
Site A	AAACCTGCCATGTAGTTTGC
	TTGCCTTACTAATGCCAAGC
Promoter	TCCTTACCAAGGTCGTACCC
	ACTGGGTGGACATGAGAGAG
Site 1	CTTCCTTCAGAGCAGAGAGC
	GCAAATAGCCCTGTAGAGCA
Site 2	ATCTGACCCGAATCAATGAA
	ACTGTCCTCCATGTCCTCAA
Site 3	CCTCAGAATCCAGCAACTTC
	CAGCTGTTCCATCTGTTCCT
Site 4	CCCAATTCCGATCATATTCA
	CCCTAAGAAGCAACACGAAA
Site 5	ATGGTTTGGTTTTCCTCCTC
	CCAAAGTCATATGGCCACTC
CD19ds	CCCTCTTCTCATTCGTTTTCCA
	CCAGGAAAGAATTTGAGAAAAATCA
sgRNAs for CRISPR/Cas9-mediated generation of the Prdm1-Δ3'U(90) allele
Gene	Sequence	Figure
Prdm1 3' UTR 5' site	TCCAATGTTACCAAAAT	Appendix Figure S1B
Prdm1 3' UTR 3' site	ACTATCTTATGTTTACGTAC
Primers used for gene expression analysis
Gene	Sequence	Figure
Tbp	GGAGAATCATGGACCAGAACA	Appendix Figure S1D
	GATGGGAATTCCAGGAGTCA
Prdm1	GTGGTATTGTCGGGACTTTG
	GAGGGATTGGAGTCCAGTTT
Primers for amplification of the intronic region 3' of the Igh JH4 segment
Gene	Sequence	Figure
Downstream of JH4	CCTCAGTCACCGTCTCCTCAGGTA	Appendix Figure S5F
	GACAGCAACTACCCTTTTGAGACC
