# Supplementary material for: Precocious expression of Blimp1 in B cells causes autoimmune disease with increased self‐reactive plasma cells
Source: EMBO J. 2018 Nov 29;38(2):e100010. doi: 10.15252/embj.2018100010 (PMC6331720; doi:10.15252/embj.2018100010)
Supplement: Supplementary file 5 — Table EV4 [file EMBJ-38-e100010-s005.xlsx]

## Sheet: Sheet1
Table EV4: Description of all Illumina sequencing data analyzed in this study (GSE111692 in bold)
Geo accession #	Exp #	Sample description	Genotype	Cell prepartion	Species	Sequencing protocol
GSM1843337	25428	ATAC-seq Plasmablast	Prdm1(Gfp/+) Cd23-Cre	4-day LPS stimulation, FACS sorted	Mouse	50 bp paired-end
GSM3037402	41508	ATAC-seq Pro-B	Rag2(–/–)	Ex vivo, FACS sorted	Mouse	50 bp paired-end
GSM3037404	14539	GRO-seq Mature B	Ebf1(fl/–) Cd23-Cre	Ex vivo, MACS sorted CD23+	Mouse	50 bp single-end
GSM3037403	14538	GRO-seq Mature B	Ebf1(fl/+) Cd23-Cre	Ex vivo, MACS sorted CD23+	Mouse	50 bp single-end
GSM3037406	12379	GRO-seq Pro-B	Rag2(–/–)	Ex vivo, MACS sorted CD19+	Mouse	50 bp single-end
GSM3037405	14540	GRO-seq Pro-B	Rag2(–/–)	Ex vivo, MACS sorted CD19+	Mouse	50 bp single-end
GSM1843350	24483	H3K27me3 ChIP-seq Plasmablast	Prdm1(Gfp/+)	4-day LPS stimulation, FACS sorted	Mouse	50 bp single-end
GSM3037407	21478	H3K27me3 ChIP-seq Pro-B	Rag1(Cre/Cre)	Ex vivo, FACS sorted	Mouse	50 bp paired-end
GSM1843354	13026	H3K4me2 ChIP-seq Plasmablast	Prdm1(Gfp/+)	4-day LPS stimulation, FACS sorted	Mouse	50 bp single-end
GSM2255546	9590	H3K4me2 ChIP-seq Pro-B	Rag2(–/–)	In vitro pro-B cell culture	Mouse	50 bp single-end
GSM1843356	13028	H3K4me3 ChIP-seq Plasmablast	Prdm1(Gfp/+)	4-day LPS stimulation, FACS sorted	Mouse	50 bp single-end
GSM2255547	9591	H3K4me3 ChIP-seq Pro-B	Rag2(–/–)	In vitro pro-B cell culture	Mouse	50 bp single-end
GSM1843358	17017	H3K9ac ChIP-seq Plasmablast	Prdm1(Gfp/+)	4-day LPS stimulation, FACS sorted	Mouse	50 bp single-end
GSM932935, GSM932936	8113	H3K9ac ChIP-seq Pro-B	Rag2(–/–)	Ex vivo, MACS sorted CD19+	Mouse	50 bp single-end
GSM2058441	14951	Input ChIP-Seq Mature B	WT	In vitro pro-B cell culture	Mouse	50 bp single-end
GSM1145867	10195	Input ChIP-Seq Pro-B	Rag2(–/–)	In vitro pro-B cell culture (4 days)	Mouse	76 bp paired-end
GSM3037408	22431	RNA-seq Follicular B	WT	Ex vivo, FACS sorted	Mouse	50 bp single-end
GSM3037409	22432	RNA-seq Follicular B	WT	Ex vivo, FACS sorted	Mouse	50 bp single-end
GSM3037410	44074	RNA-seq Pre-B	Prdm1(ihCd2/+)	Ex vivo, FACS sorted	Mouse	50 bp single-end
GSM3037411	44078	RNA-seq Pre-B	Prdm1(ihCd2/+)	Ex vivo, FACS sorted	Mouse	50 bp single-end
GSM3037412	44072	RNA-seq Pre-B	WT	Ex vivo, FACS sorted	Mouse	50 bp single-end
GSM3037413	44076	RNA-seq Pre-B	WT	Ex vivo, FACS sorted	Mouse	50 bp single-end
GSM3037414	44073	RNA-seq Pro-B	Prdm1(ihCd2/+)	Ex vivo, FACS sorted	Mouse	50 bp single-end
GSM3037415	44077	RNA-seq Pro-B	Prdm1(ihCd2/+)	Ex vivo, FACS sorted	Mouse	50 bp single-end
GSM3037416	44071	RNA-seq Pro-B	WT	Ex vivo, FACS sorted	Mouse	50 bp single-end
GSM3037417	44075	RNA-seq Pro-B	WT	Ex vivo, FACS sorted	Mouse	50 bp single-end
GSM3037418	58603	V5 ChIP-seq Pro-B	Prdm1(ihCd2/+)	In vitro pro-B cell culture	Mouse	50 bp single-end
